# Supplementary material for: {μ-6,6′-Dimeth­oxy-2,2′-[propane-1,3-diylbis(nitrilo­methyl­idyne)]diphenolato}dimethanoltrinitratonickel(II)praseodymium(III) methanol disolvate
Source: Acta Crystallogr Sect E Struct Rep Online. 2008 Mar 29;64(Pt 4):m589. doi: 10.1107/S1600536808005357 (PMC2960940; doi:10.1107/S1600536808005357)
Supplement: Supplementary file 1 [file e-64-0m589-sup1.cif]

##############################################################################
###                                                                        ###
###        Electronic paper (Acta Crystallographica Section E)             ###
###                                                                        ###
##############################################################################
#                                                                            #
# This CIF contains the data in a paper accepted for publication in Acta     #
# Crystallographica Section E. It conforms to the requirements of Notes      #
# for Authors for Section E, and has been peer reviewed under the auspices   #
# of the IUCr Commission on Journals.                                        #
#                                                                            #
# Full details of the Crystallographic Information File format               #
# are given in the paper "The Crystallographic Information File (CIF):       #
# a New Standard Archive File for Crystallography" by S. R. Hall, F. H.      #
# Allen and I. D. Brown [Acta Cryst. (1991), A47, 655-685].                  #
#                                                                            #
# The current version of the core CIF dictionary is obtainable from          #
# ftp://ftp.iucr.org/pub/cif_core.dic. The current version number is 2.4.    #
#                                                                            #
# Software is freely available for graphical display of the structure(s) in  #
# this CIF.  For information consult the CIF home page http://www.iucr.org/  #
# cif/home.html                                                              #
#                                                                            #
# This file may be used for bona fide research purposes within the           #
# scientific community so long as proper attribution is given to the journal # 
# article from which it was obtained.                                        #
#                                                                            #
##############################################################################
                                             
data_global
_journal_date_recd_electronic     2007-12-19
_journal_date_accepted     2008-02-26
_journal_name_full     'Acta Crystallographica, Section E'
_journal_year     2008
_journal_volume     64
_journal_issue      4
_journal_page_first     m589
_journal_page_last     m589
_journal_paper_category     QM
_journal_coeditor_code     LH2586
_publ_contact_author_name     'Fei, Liu'
_publ_contact_author_address
;
The College of Chemical Engineering & Materials, Eastern Liaoning
University; No. 325, Wenhua Road, Yuanbao District, Dandong City,
Liaoning Province, P. R. 118003
People's Republic of China
;
_publ_contact_author_email     berylliu8090@sina.com
_publ_contact_author_fax     '86 415 3789 982'
_publ_contact_author_phone     '86 415 3789 965'
_publ_section_title
;\
{\m-6,6'-Dimethoxy-2,2'-[propane-1,3-diylbis(nitrilomethylidyne)]diphenolato}\
dimethanoltrinitratonickel(II)praseodymium(III) methanol disolvate
;
loop_
    _publ_author_name
    _publ_author_address
    'Liu, Fei'
;
The College of Chemical Engineering & Materials
Eastern Liaoning University
325 Wenhua Road
Yuanbao District
Dandong City
Liaoning Province 118003
People's Republic of China
;
    'Zhang, Fang'
;
The College of Chemical Engineering & Materials
Eastern Liaoning University
325 Wenhua Road
Yuanbao District
Dandong City
Liaoning Province 118003
People's Republic of China
;
data_I
_chemical_name_systematic
;
{\m-6,6'-Dimethoxy-2,2'-[propane-1,3-diylbis(nitrilomethylidyne)]diphenolato}
dimethanoltrinitratonickel(II)praseodymium(III) methanol disolvate
;
_chemical_name_common     ?
_chemical_formula_moiety     'C21 H28 N5 Ni O15 Pr, 2(C H4 O)'
_chemical_formula_sum     'C23 H36 N5 Ni O17 Pr'
_chemical_formula_iupac     '[Ni Pr (C19 H20 N2 O4) (N O3)3 (C H4 O)2], 2C H4 O'
_chemical_formula_weight     854.17
_chemical_melting_point     ?
_symmetry_cell_setting     monoclinic
_symmetry_space_group_name_H-M     'P 21/c'
_symmetry_space_group_name_Hall     '-P 2ybc'
loop_
    _symmetry_equiv_pos_as_xyz
    'x, y, z'
    '-x, y+1/2, -z+1/2'
    '-x, -y, -z'
    'x, -y-1/2, z-1/2'
_cell_length_a     13.101(3)
_cell_length_b     11.128(2)
_cell_length_c     22.213(4)
_cell_angle_alpha     90.00
_cell_angle_beta     90.73(3)
_cell_angle_gamma     90.00
_cell_volume     3238.1(11)
_cell_formula_units_Z     4
_cell_measurement_reflns_used     24596
_cell_measurement_theta_min     3.01
_cell_measurement_theta_max     27.48
_cell_measurement_temperature     293(2)
_exptl_crystal_description     block
_exptl_crystal_colour     green
_exptl_crystal_size_max     0.33
_exptl_crystal_size_mid     0.31
_exptl_crystal_size_min     0.20
_exptl_crystal_density_diffrn     1.752
_exptl_crystal_density_meas     ?
_exptl_crystal_density_method     'not measured'
_exptl_crystal_F_000     1728
_exptl_absorpt_coefficient_mu     2.150
_exptl_absorpt_correction_type     'multi-scan'
_exptl_absorpt_process_details     '(ABSCOR; Higashi, 1995)'
_exptl_absorpt_correction_T_min     0.5363
_exptl_absorpt_correction_T_max     0.6742
_exptl_special_details
;
;
_diffrn_ambient_temperature     293(2)
_diffrn_radiation_type     MoK\a
_diffrn_radiation_wavelength     0.71073
_diffrn_radiation_source     'fine-focus sealed tube'
_diffrn_radiation_monochromator     graphite
_diffrn_measurement_device_type     'Rigaku R-AXIS RAPID'
_diffrn_measurement_method     \w
_diffrn_detector_area_resol_mean     ?
_diffrn_reflns_number     30138
_diffrn_reflns_av_R_equivalents     0.0363
_diffrn_reflns_av_sigmaI/netI     0.0310
_diffrn_reflns_theta_min     3.01
_diffrn_reflns_theta_max     27.48
_diffrn_reflns_theta_full     27.48
_diffrn_measured_fraction_theta_max     0.991
_diffrn_measured_fraction_theta_full     0.991
_diffrn_reflns_limit_h_min     -17
_diffrn_reflns_limit_h_max     16
_diffrn_reflns_limit_k_min     -14
_diffrn_reflns_limit_k_max     12
_diffrn_reflns_limit_l_min     -28
_diffrn_reflns_limit_l_max     28
_diffrn_standards_number     0
_diffrn_standards_interval_count     0
_diffrn_standards_interval_time     0
_diffrn_standards_decay_%     0
_refine_special_details
;
 Refinement of F^2^ against ALL reflections.  The weighted R-factor wR and
 goodness of fit S are based on F^2^, conventional R-factors R are based
 on F, with F set to zero for negative F^2^. The threshold expression of
 F^2^ > 2sigma(F^2^) is used only for calculating R-factors(gt) etc. and is
 not relevant to the choice of reflections for refinement.  R-factors based
 on F^2^ are statistically about twice as large as those based on F, and R-
 factors based on ALL data will be even larger.
;
_reflns_number_total     7364
_reflns_number_gt     6223
_reflns_threshold_expression     I>2\s(I)
_refine_ls_structure_factor_coef     Fsqd
_refine_ls_matrix_type     full
_refine_ls_R_factor_all     0.0386
_refine_ls_R_factor_gt     0.0290
_refine_ls_wR_factor_gt     0.0632
_refine_ls_wR_factor_ref     0.0670
_refine_ls_goodness_of_fit_ref     1.026
_refine_ls_restrained_S_all     1.026
_refine_ls_number_reflns     7364
_refine_ls_number_parameters     430
_refine_ls_number_restraints     0
_refine_ls_hydrogen_treatment     constr
_refine_ls_weighting_scheme     calc
_refine_ls_weighting_details
          'calc w=1/[\s^2^(Fo^2^)+(0.0247P)^2^+3.534P] where P=(Fo^2^+2Fc^2^)/3'
_atom_sites_solution_hydrogens     geom
_atom_sites_solution_primary     direct
_atom_sites_solution_secondary     difmap
_refine_ls_shift/su_max     0.004
_refine_ls_shift/su_mean     0.000
_refine_diff_density_max     0.675
_refine_diff_density_min     -0.341
_refine_ls_extinction_method     none
_refine_ls_extinction_coef     ?
loop_
    _atom_type_symbol
    _atom_type_description
    _atom_type_scat_dispersion_real
    _atom_type_scat_dispersion_imag
    _atom_type_scat_source
    'C' 'C' 0.0033 0.0016
                         'International Tables Vol C Tables 4.2.6.8 and 6.1.1.4'
    'H' 'H' 0.0000 0.0000
                         'International Tables Vol C Tables 4.2.6.8 and 6.1.1.4'
    'N' 'N' 0.0061 0.0033
                         'International Tables Vol C Tables 4.2.6.8 and 6.1.1.4'
    'Ni' 'Ni' 0.3393 1.1124
                         'International Tables Vol C Tables 4.2.6.8 and 6.1.1.4'
    'O' 'O' 0.0106 0.0060
                         'International Tables Vol C Tables 4.2.6.8 and 6.1.1.4'
    'Pr' 'Pr' -0.2180 2.8214
                         'International Tables Vol C Tables 4.2.6.8 and 6.1.1.4'
_computing_data_collection     'RAPID-AUTO (Rigaku, 1998)'
_computing_cell_refinement     'RAPID-AUTO (Rigaku, 1998)'
_computing_data_reduction     'CrystalStructure (Rigaku/MSC, 2002)'
_computing_structure_solution     'SHELXS97 (Sheldrick, 2008)'
_computing_structure_refinement     'SHELXL97 (Sheldrick, 2008)'
_computing_molecular_graphics     'SHELXTL (Sheldrick, 2008)'
_computing_publication_material     'SHELXL97 (Sheldrick, 2008)'
loop_
    _atom_site_type_symbol
    _atom_site_label
    _atom_site_fract_x
    _atom_site_fract_y
    _atom_site_fract_z
    _atom_site_U_iso_or_equiv
    _atom_site_adp_type
    _atom_site_calc_flag
    _atom_site_refinement_flags
    _atom_site_occupancy
    _atom_site_disorder_assembly
    _atom_site_disorder_group
    Pr Pr1 0.216569(12) 0.702799(13) 0.077562(7) 0.03122(5) Uani d . 1 . .
    Ni Ni2 0.17232(3) 0.98440(3) 0.146000(15) 0.03016(8) Uani d . 1 . .
    O O1 0.28024(14) 0.90073(17) 0.09639(9) 0.0331(4) Uani d . 1 . .
    O O2 0.40132(16) 0.7479(2) 0.04462(10) 0.0443(5) Uani d . 1 . .
    O O3 0.10030(14) 0.82365(17) 0.13252(9) 0.0327(4) Uani d . 1 . .
    O O4 0.03400(16) 0.61709(18) 0.09151(10) 0.0412(5) Uani d . 1 . .
    O O5 0.0847(2) 0.7706(3) -0.00279(12) 0.0713(8) Uani d . 1 . .
    O O6 0.1076(3) 0.8251(4) -0.09346(14) 0.1064(13) Uani d . 1 . .
    O O7 0.2344(2) 0.7767(3) -0.03470(14) 0.0868(10) Uani d . 1 . .
    O O8 0.2129(3) 0.5235(3) 0.00588(16) 0.0864(11) Uani d . 1 . .
    O O9 0.2963(3) 0.3558(3) 0.01513(19) 0.0981(12) Uani d . 1 . .
    O O10 0.3143(3) 0.4978(3) 0.07861(15) 0.0910(11) Uani d . 1 . .
    O O11 0.1916(2) 0.5814(3) 0.17783(13) 0.0689(8) Uani d . 1 . .
    O O12 0.3064(3) 0.5697(4) 0.24869(14) 0.1008(12) Uani d . 1 . .
    O O13 0.3325(2) 0.6765(2) 0.16994(11) 0.0538(6) Uani d . 1 . .
    O O14 0.23893(18) 0.9184(2) 0.22722(9) 0.0477(5) Uani d . 1 . .
    H H14O 0.2809 0.9580 0.2489 0.072 Uiso d R 1 . .
    O O15 0.10034(18) 1.0504(2) 0.06495(9) 0.0491(6) Uani d . 1 . .
    H H15O 0.0438 1.0841 0.0727 0.074 Uiso d R 1 . .
    N N1 0.2617(2) 1.1332(2) 0.15446(11) 0.0388(6) Uani d . 1 . .
    N N2 0.0495(2) 1.0458(2) 0.19041(10) 0.0366(5) Uani d . 1 . .
    N N3 0.1414(3) 0.7903(3) -0.04484(14) 0.0579(8) Uani d . 1 . .
    N N4 0.2736(2) 0.4548(3) 0.03316(16) 0.0560(8) Uani d . 1 . .
    N N5 0.2774(3) 0.6073(3) 0.20013(14) 0.0566(8) Uani d . 1 . .
    C C1 0.3769(2) 0.9339(3) 0.09110(12) 0.0333(6) Uani d . 1 . .
    C C2 0.4459(2) 0.8550(3) 0.06371(13) 0.0374(6) Uani d . 1 . .
    C C3 0.5472(3) 0.8817(3) 0.05670(16) 0.0499(8) Uani d . 1 . .
    H H3A 0.5904 0.8274 0.0380 0.060 Uiso calc R 1 . .
    C C4 0.5842(3) 0.9906(4) 0.07772(18) 0.0567(9) Uani d . 1 . .
    H H4A 0.6530 1.0094 0.0737 0.068 Uiso calc R 1 . .
    C C5 0.5199(3) 1.0699(3) 0.10423(17) 0.0540(9) Uani d . 1 . .
    H H5A 0.5455 1.1428 0.1181 0.065 Uiso calc R 1 . .
    C C6 0.4161(2) 1.0446(3) 0.11116(13) 0.0395(7) Uani d . 1 . .
    C C7 0.3546(3) 1.1377(3) 0.13829(14) 0.0413(7) Uani d . 1 . .
    H H7A 0.3873 1.2108 0.1448 0.050 Uiso calc R 1 . .
    C C8 0.2245(3) 1.2444(3) 0.18456(18) 0.0564(9) Uani d . 1 . .
    H H8A 0.2503 1.3137 0.1631 0.068 Uiso calc R 1 . .
    H H8B 0.2525 1.2471 0.2252 0.068 Uiso calc R 1 . .
    C C9 0.1106(3) 1.2537(3) 0.18762(17) 0.0558(9) Uani d . 1 . .
    H H9A 0.0827 1.2504 0.1470 0.067 Uiso calc R 1 . .
    H H9B 0.0932 1.3315 0.2043 0.067 Uiso calc R 1 . .
    C C10 0.0603(3) 1.1579(3) 0.22453(16) 0.0527(9) Uani d . 1 . .
    H H10A 0.1008 1.1432 0.2606 0.063 Uiso calc R 1 . .
    H H10B -0.0066 1.1855 0.2367 0.063 Uiso calc R 1 . .
    C C11 -0.0395(2) 1.0003(3) 0.18771(13) 0.0403(7) Uani d . 1 . .
    H H11A -0.0911 1.0428 0.2067 0.048 Uiso calc R 1 . .
    C C12 -0.0691(2) 0.8885(3) 0.15801(12) 0.0355(6) Uani d . 1 . .
    C C13 -0.1738(2) 0.8634(3) 0.15589(15) 0.0444(7) Uani d . 1 . .
    H H13A -0.2194 0.9190 0.1714 0.053 Uiso calc R 1 . .
    C C14 -0.2104(2) 0.7590(3) 0.13152(16) 0.0501(8) Uani d . 1 . .
    H H14A -0.2804 0.7448 0.1295 0.060 Uiso calc R 1 . .
    C C15 -0.1421(2) 0.6738(3) 0.10978(14) 0.0420(7) Uani d . 1 . .
    H H15A -0.1661 0.6014 0.0941 0.050 Uiso calc R 1 . .
    C C16 -0.0397(2) 0.6973(3) 0.11158(12) 0.0341(6) Uani d . 1 . .
    C C17 0.0003(2) 0.8059(3) 0.13400(12) 0.0312(6) Uani d . 1 . .
    C C18 0.0043(3) 0.4945(3) 0.0871(2) 0.0624(11) Uani d . 1 . .
    H H18A -0.0303 0.4712 0.1231 0.094 Uiso calc R 1 . .
    H H18B 0.0639 0.4453 0.0822 0.094 Uiso calc R 1 . .
    H H18C -0.0406 0.4842 0.0530 0.094 Uiso calc R 1 . .
    C C19 0.4576(3) 0.6741(3) 0.0038(2) 0.0649(11) Uani d . 1 . .
    H H19A 0.4859 0.7234 -0.0273 0.097 Uiso calc R 1 . .
    H H19B 0.4128 0.6153 -0.0140 0.097 Uiso calc R 1 . .
    H H19C 0.5117 0.6340 0.0253 0.097 Uiso calc R 1 . .
    C C20 0.1849(4) 0.8569(4) 0.27271(18) 0.0739(13) Uani d . 1 . .
    H H20A 0.2319 0.8112 0.2970 0.111 Uiso calc R 1 . .
    H H20B 0.1358 0.8038 0.2544 0.111 Uiso calc R 1 . .
    H H20C 0.1503 0.9141 0.2976 0.111 Uiso calc R 1 . .
    C C21 0.1500(3) 1.0961(4) 0.01370(16) 0.0643(11) Uani d . 1 . .
    H H21A 0.1109 1.0764 -0.0218 0.096 Uiso calc R 1 . .
    H H21B 0.2168 1.0611 0.0110 0.096 Uiso calc R 1 . .
    H H21C 0.1561 1.1818 0.0171 0.096 Uiso calc R 1 . .
    O O16 0.3699(3) 1.0418(3) 0.29578(16) 0.1010(12) Uani d . 1 . .
    H H16O 0.4077 1.0979 0.2828 0.151 Uiso d R 1 . .
    C C22 0.4115(5) 0.9988(7) 0.3500(3) 0.127(2) Uani d . 1 . .
    H H22A 0.4757 0.9605 0.3424 0.191 Uiso calc R 1 . .
    H H22B 0.3655 0.9417 0.3674 0.191 Uiso calc R 1 . .
    H H22C 0.4217 1.0646 0.3773 0.191 Uiso calc R 1 . .
    O O17 0.5098(3) 0.7213(4) 0.2466(2) 0.1223(15) Uani d . 1 . .
    H H17O 0.4579 0.7078 0.2242 0.183 Uiso d R 1 . .
    C C23 0.5316(4) 0.8313(5) 0.2238(2) 0.0912(15) Uani d . 1 . .
    H H23A 0.4757 0.8849 0.2311 0.137 Uiso calc R 1 . .
    H H23B 0.5422 0.8248 0.1813 0.137 Uiso calc R 1 . .
    H H23C 0.5923 0.8620 0.2430 0.137 Uiso calc R 1 . .
loop_
    _atom_site_aniso_label
    _atom_site_aniso_U_11
    _atom_site_aniso_U_22
    _atom_site_aniso_U_33
    _atom_site_aniso_U_12
    _atom_site_aniso_U_13
    _atom_site_aniso_U_23
    Pr1 0.02647(8) 0.02928(8) 0.03787(9) 0.00184(6) -0.00064(6) -0.00402(6)
    Ni2 0.02980(19) 0.02824(17) 0.03245(18) 0.00080(14) 0.00038(14) -0.00305(14)
    O1 0.0260(10) 0.0323(10) 0.0412(10) -0.0017(8) 0.0033(8) -0.0039(8)
    O2 0.0329(12) 0.0451(12) 0.0550(13) 0.0028(10) 0.0102(10) -0.0096(10)
    O3 0.0254(10) 0.0331(10) 0.0395(10) -0.0007(8) 0.0023(8) -0.0058(8)
    O4 0.0332(11) 0.0323(11) 0.0581(13) -0.0039(9) 0.0015(10) -0.0054(9)
    O5 0.0480(16) 0.110(2) 0.0565(16) 0.0155(16) 0.0019(13) 0.0115(16)
    O6 0.097(3) 0.156(4) 0.066(2) 0.010(3) -0.0267(18) 0.047(2)
    O7 0.0560(19) 0.133(3) 0.0713(19) 0.0041(19) -0.0019(15) 0.0353(19)
    O8 0.074(2) 0.073(2) 0.112(2) 0.0265(17) -0.0351(19) -0.0507(18)
    O9 0.069(2) 0.0542(18) 0.171(3) 0.0109(15) 0.006(2) -0.053(2)
    O10 0.130(3) 0.0625(19) 0.080(2) 0.0355(19) -0.025(2) -0.0164(16)
    O11 0.0482(16) 0.079(2) 0.0792(19) -0.0052(14) -0.0038(14) 0.0269(15)
    O12 0.090(3) 0.141(3) 0.071(2) 0.005(2) -0.0150(18) 0.055(2)
    O13 0.0548(15) 0.0523(14) 0.0540(14) -0.0093(12) -0.0132(11) 0.0091(11)
    O14 0.0496(14) 0.0531(14) 0.0403(12) -0.0043(11) -0.0052(10) 0.0072(10)
    O15 0.0446(14) 0.0628(15) 0.0399(12) 0.0076(11) -0.0007(10) 0.0083(10)
    N1 0.0467(16) 0.0302(13) 0.0394(13) -0.0045(11) -0.0014(11) -0.0027(10)
    N2 0.0371(14) 0.0386(13) 0.0342(12) 0.0052(11) 0.0007(10) -0.0062(10)
    N3 0.054(2) 0.0603(19) 0.0587(19) 0.0014(16) -0.0162(16) 0.0103(15)
    N4 0.0458(18) 0.0390(16) 0.084(2) -0.0042(13) 0.0132(16) -0.0199(15)
    N5 0.056(2) 0.0598(19) 0.0539(18) 0.0065(16) 0.0000(15) 0.0146(15)
    C1 0.0291(15) 0.0411(16) 0.0297(13) -0.0023(12) -0.0037(11) 0.0061(11)
    C2 0.0286(15) 0.0449(17) 0.0387(15) -0.0006(13) 0.0007(12) 0.0042(13)
    C3 0.0310(17) 0.061(2) 0.058(2) 0.0007(15) 0.0055(15) 0.0071(17)
    C4 0.0290(17) 0.069(2) 0.072(2) -0.0102(17) 0.0045(16) 0.0066(19)
    C5 0.043(2) 0.055(2) 0.064(2) -0.0178(17) -0.0035(17) 0.0033(17)
    C6 0.0351(17) 0.0419(17) 0.0413(16) -0.0074(13) -0.0027(13) 0.0049(13)
    C7 0.0466(19) 0.0345(16) 0.0427(16) -0.0128(14) -0.0052(14) 0.0014(12)
    C8 0.064(3) 0.0385(18) 0.066(2) -0.0066(17) 0.0016(19) -0.0156(16)
    C9 0.070(3) 0.0344(17) 0.062(2) 0.0127(17) -0.0095(19) -0.0133(16)
    C10 0.052(2) 0.050(2) 0.056(2) 0.0082(16) 0.0050(17) -0.0218(16)
    C11 0.0379(17) 0.0450(17) 0.0380(15) 0.0119(14) 0.0065(13) -0.0019(13)
    C12 0.0302(15) 0.0437(16) 0.0326(14) 0.0052(13) 0.0039(11) 0.0037(12)
    C13 0.0290(16) 0.0530(19) 0.0513(18) 0.0068(14) 0.0065(13) 0.0035(15)
    C14 0.0255(16) 0.068(2) 0.057(2) -0.0038(15) 0.0005(14) 0.0039(17)
    C15 0.0322(16) 0.0441(17) 0.0496(18) -0.0067(13) -0.0009(13) -0.0017(14)
    C16 0.0305(15) 0.0382(15) 0.0336(14) 0.0008(12) 0.0004(11) 0.0042(12)
    C17 0.0263(13) 0.0379(15) 0.0295(13) 0.0010(12) 0.0008(10) 0.0045(11)
    C18 0.052(2) 0.0362(18) 0.100(3) -0.0080(16) 0.009(2) -0.0035(18)
    C19 0.059(2) 0.052(2) 0.084(3) 0.0058(18) 0.032(2) -0.0128(19)
    C20 0.090(3) 0.077(3) 0.055(2) -0.014(3) 0.002(2) 0.019(2)
    C21 0.069(3) 0.073(3) 0.051(2) 0.004(2) 0.0041(18) 0.0223(19)
    O16 0.107(3) 0.101(3) 0.093(2) -0.009(2) -0.046(2) -0.006(2)
    C22 0.128(6) 0.160(7) 0.092(4) 0.022(5) -0.049(4) -0.010(4)
    O17 0.085(3) 0.119(3) 0.161(4) -0.011(2) -0.052(3) 0.011(3)
    C23 0.085(4) 0.096(4) 0.093(4) 0.014(3) -0.011(3) 0.017(3)
_geom_special_details
;
 All esds (except the esd in the dihedral angle between two l.s. planes)
 are estimated using the full covariance matrix.  The cell esds are taken
 into account individually in the estimation of esds in distances, angles
 and torsion angles; correlations between esds in cell parameters are only
 used when they are defined by crystal symmetry.  An approximate (isotropic)
 treatment of cell esds is used for estimating esds involving l.s. planes.
;
loop_
    _geom_bond_atom_site_label_1
    _geom_bond_atom_site_label_2
    _geom_bond_site_symmetry_2
    _geom_bond_distance
    _geom_bond_publ_flag
    Pr1 O3 . 2.3804(19) ?
    Pr1 O1 . 2.3903(19) ?
    Pr1 O8 . 2.552(3) ?
    Pr1 O13 . 2.554(2) ?
    Pr1 O5 . 2.580(3) ?
    Pr1 O2 . 2.587(2) ?
    Pr1 O4 . 2.597(2) ?
    Pr1 O10 . 2.616(3) ?
    Pr1 O11 . 2.629(3) ?
    Pr1 O7 . 2.639(3) ?
    Pr1 Ni2 . 3.5340(6) ?
    Ni2 N2 . 2.018(2) ?
    Ni2 O1 . 2.0298(19) ?
    Ni2 N1 . 2.035(2) ?
    Ni2 O3 . 2.0427(19) ?
    Ni2 O14 . 2.125(2) ?
    Ni2 O15 . 2.151(2) ?
    O1 C1 . 1.325(3) ?
    O2 C2 . 1.391(4) ?
    O2 C19 . 1.434(4) ?
    O3 C17 . 1.325(3) ?
    O4 C16 . 1.393(3) ?
    O4 C18 . 1.422(4) ?
    O5 N3 . 1.221(4) ?
    O6 N3 . 1.225(4) ?
    O7 N3 . 1.245(4) ?
    O8 N4 . 1.254(4) ?
    O9 N4 . 1.210(4) ?
    O10 N4 . 1.232(4) ?
    O11 N5 . 1.256(4) ?
    O12 N5 . 1.213(4) ?
    O13 N5 . 1.256(4) ?
    O14 C20 . 1.417(4) ?
    O14 H14O . 0.8501 ?
    O15 C21 . 1.413(4) ?
    O15 H15O . 0.8500 ?
    N1 C7 . 1.274(4) ?
    N1 C8 . 1.492(4) ?
    N2 C11 . 1.271(4) ?
    N2 C10 . 1.466(4) ?
    C1 C2 . 1.405(4) ?
    C1 C6 . 1.406(4) ?
    C2 C3 . 1.370(4) ?
    C3 C4 . 1.384(5) ?
    C3 H3A . 0.9300 ?
    C4 C5 . 1.360(5) ?
    C4 H4A . 0.9300 ?
    C5 C6 . 1.399(4) ?
    C5 H5A . 0.9300 ?
    C6 C7 . 1.448(4) ?
    C7 H7A . 0.9300 ?
    C8 C9 . 1.498(5) ?
    C8 H8A . 0.9700 ?
    C8 H8B . 0.9700 ?
    C9 C10 . 1.502(5) ?
    C9 H9A . 0.9700 ?
    C9 H9B . 0.9700 ?
    C10 H10A . 0.9700 ?
    C10 H10B . 0.9700 ?
    C11 C12 . 1.459(4) ?
    C11 H11A . 0.9300 ?
    C12 C13 . 1.400(4) ?
    C12 C17 . 1.403(4) ?
    C13 C14 . 1.366(5) ?
    C13 H13A . 0.9300 ?
    C14 C15 . 1.394(5) ?
    C14 H14A . 0.9300 ?
    C15 C16 . 1.367(4) ?
    C15 H15A . 0.9300 ?
    C16 C17 . 1.406(4) ?
    C18 H18A . 0.9600 ?
    C18 H18B . 0.9600 ?
    C18 H18C . 0.9600 ?
    C19 H19A . 0.9600 ?
    C19 H19B . 0.9600 ?
    C19 H19C . 0.9600 ?
    C20 H20A . 0.9600 ?
    C20 H20B . 0.9600 ?
    C20 H20C . 0.9600 ?
    C21 H21A . 0.9600 ?
    C21 H21B . 0.9600 ?
    C21 H21C . 0.9600 ?
    O16 C22 . 1.399(6) ?
    O16 H16O . 0.8499 ?
    C22 H22A . 0.9600 ?
    C22 H22B . 0.9600 ?
    C22 H22C . 0.9600 ?
    O17 C23 . 1.356(6) ?
    O17 H17O . 0.8500 ?
    C23 H23A . 0.9600 ?
    C23 H23B . 0.9600 ?
    C23 H23C . 0.9600 ?
loop_
    _geom_angle_atom_site_label_1
    _geom_angle_atom_site_label_2
    _geom_angle_atom_site_label_3
    _geom_angle_site_symmetry_1
    _geom_angle_site_symmetry_3
    _geom_angle
    _geom_angle_publ_flag
    O3 Pr1 O1 . . 67.28(6) ?
    O3 Pr1 O8 . . 138.96(9) ?
    O1 Pr1 O8 . . 146.42(10) ?
    O3 Pr1 O13 . . 91.75(8) ?
    O1 Pr1 O13 . . 76.24(7) ?
    O8 Pr1 O13 . . 114.71(10) ?
    O3 Pr1 O5 . . 76.27(8) ?
    O1 Pr1 O5 . . 94.63(9) ?
    O8 Pr1 O5 . . 77.86(11) ?
    O13 Pr1 O5 . . 167.18(9) ?
    O3 Pr1 O2 . . 129.99(7) ?
    O1 Pr1 O2 . . 62.94(7) ?
    O8 Pr1 O2 . . 89.17(10) ?
    O13 Pr1 O2 . . 72.56(8) ?
    O5 Pr1 O2 . . 111.60(8) ?
    O3 Pr1 O4 . . 63.26(7) ?
    O1 Pr1 O4 . . 129.60(6) ?
    O8 Pr1 O4 . . 77.13(10) ?
    O13 Pr1 O4 . . 113.66(8) ?
    O5 Pr1 O4 . . 65.20(9) ?
    O2 Pr1 O4 . . 166.28(7) ?
    O3 Pr1 O10 . . 143.55(9) ?
    O1 Pr1 O10 . . 129.23(10) ?
    O8 Pr1 O10 . . 47.88(10) ?
    O13 Pr1 O10 . . 66.87(9) ?
    O5 Pr1 O10 . . 125.74(10) ?
    O2 Pr1 O10 . . 73.27(11) ?
    O4 Pr1 O10 . . 97.47(10) ?
    O3 Pr1 O11 . . 76.63(8) ?
    O1 Pr1 O11 . . 111.86(8) ?
    O8 Pr1 O11 . . 97.19(11) ?
    O13 Pr1 O11 . . 48.68(8) ?
    O5 Pr1 O11 . . 130.31(9) ?
    O2 Pr1 O11 . . 117.78(8) ?
    O4 Pr1 O11 . . 65.52(8) ?
    O10 Pr1 O11 . . 67.06(11) ?
    O3 Pr1 O7 . . 111.93(9) ?
    O1 Pr1 O7 . . 80.99(10) ?
    O8 Pr1 O7 . . 69.83(13) ?
    O13 Pr1 O7 . . 137.39(9) ?
    O5 Pr1 O7 . . 47.29(9) ?
    O2 Pr1 O7 . . 65.04(9) ?
    O4 Pr1 O7 . . 108.65(9) ?
    O10 Pr1 O7 . . 103.36(11) ?
    O11 Pr1 O7 . . 166.94(11) ?
    O3 Pr1 Ni2 . . 33.79(5) ?
    O1 Pr1 Ni2 . . 33.53(5) ?
    O8 Pr1 Ni2 . . 163.62(8) ?
    O13 Pr1 Ni2 . . 81.66(6) ?
    O5 Pr1 Ni2 . . 85.78(7) ?
    O2 Pr1 Ni2 . . 96.25(5) ?
    O4 Pr1 Ni2 . . 96.77(5) ?
    O10 Pr1 Ni2 . . 148.47(7) ?
    O11 Pr1 Ni2 . . 93.93(7) ?
    O7 Pr1 Ni2 . . 98.46(9) ?
    N2 Ni2 O1 . . 170.50(9) ?
    N2 Ni2 N1 . . 98.11(10) ?
    O1 Ni2 N1 . . 91.11(9) ?
    N2 Ni2 O3 . . 89.90(9) ?
    O1 Ni2 O3 . . 80.93(8) ?
    N1 Ni2 O3 . . 171.92(9) ?
    N2 Ni2 O14 . . 91.34(10) ?
    O1 Ni2 O14 . . 91.21(9) ?
    N1 Ni2 O14 . . 88.46(10) ?
    O3 Ni2 O14 . . 90.33(9) ?
    N2 Ni2 O15 . . 87.12(10) ?
    O1 Ni2 O15 . . 90.18(9) ?
    N1 Ni2 O15 . . 92.60(10) ?
    O3 Ni2 O15 . . 88.82(9) ?
    O14 Ni2 O15 . . 178.24(9) ?
    N2 Ni2 Pr1 . . 130.30(7) ?
    O1 Ni2 Pr1 . . 40.58(5) ?
    N1 Ni2 Pr1 . . 131.58(8) ?
    O3 Ni2 Pr1 . . 40.40(5) ?
    O14 Ni2 Pr1 . . 89.48(7) ?
    O15 Ni2 Pr1 . . 90.87(7) ?
    C1 O1 Ni2 . . 126.40(18) ?
    C1 O1 Pr1 . . 124.92(17) ?
    Ni2 O1 Pr1 . . 105.89(8) ?
    C2 O2 C19 . . 117.8(3) ?
    C2 O2 Pr1 . . 118.10(16) ?
    C19 O2 Pr1 . . 123.9(2) ?
    C17 O3 Ni2 . . 125.58(17) ?
    C17 O3 Pr1 . . 124.57(17) ?
    Ni2 O3 Pr1 . . 105.82(8) ?
    C16 O4 C18 . . 116.6(2) ?
    C16 O4 Pr1 . . 116.51(16) ?
    C18 O4 Pr1 . . 126.5(2) ?
    N3 O5 Pr1 . . 100.0(2) ?
    N3 O7 Pr1 . . 96.4(2) ?
    N4 O8 Pr1 . . 99.7(2) ?
    N4 O10 Pr1 . . 97.2(2) ?
    N5 O11 Pr1 . . 95.5(2) ?
    N5 O13 Pr1 . . 99.1(2) ?
    C20 O14 Ni2 . . 124.7(2) ?
    C20 O14 H14O . . 99.9 ?
    Ni2 O14 H14O . . 123.9 ?
    C21 O15 Ni2 . . 126.6(2) ?
    C21 O15 H15O . . 114.5 ?
    Ni2 O15 H15O . . 110.8 ?
    C7 N1 C8 . . 114.4(3) ?
    C7 N1 Ni2 . . 123.8(2) ?
    C8 N1 Ni2 . . 121.7(2) ?
    C11 N2 C10 . . 116.5(3) ?
    C11 N2 Ni2 . . 125.3(2) ?
    C10 N2 Ni2 . . 117.9(2) ?
    O5 N3 O6 . . 121.0(4) ?
    O5 N3 O7 . . 116.3(3) ?
    O6 N3 O7 . . 122.7(4) ?
    O9 N4 O10 . . 121.2(4) ?
    O9 N4 O8 . . 123.5(4) ?
    O10 N4 O8 . . 115.1(3) ?
    O12 N5 O11 . . 122.7(3) ?
    O12 N5 O13 . . 120.7(4) ?
    O11 N5 O13 . . 116.6(3) ?
    O1 C1 C2 . . 119.1(3) ?
    O1 C1 C6 . . 124.2(3) ?
    C2 C1 C6 . . 116.8(3) ?
    C3 C2 O2 . . 123.7(3) ?
    C3 C2 C1 . . 122.9(3) ?
    O2 C2 C1 . . 113.4(2) ?
    C2 C3 C4 . . 119.2(3) ?
    C2 C3 H3A . . 120.4 ?
    C4 C3 H3A . . 120.4 ?
    C5 C4 C3 . . 119.8(3) ?
    C5 C4 H4A . . 120.1 ?
    C3 C4 H4A . . 120.1 ?
    C4 C5 C6 . . 121.8(3) ?
    C4 C5 H5A . . 119.1 ?
    C6 C5 H5A . . 119.1 ?
    C5 C6 C1 . . 119.5(3) ?
    C5 C6 C7 . . 116.7(3) ?
    C1 C6 C7 . . 123.8(3) ?
    N1 C7 C6 . . 128.9(3) ?
    N1 C7 H7A . . 115.6 ?
    C6 C7 H7A . . 115.6 ?
    N1 C8 C9 . . 114.2(3) ?
    N1 C8 H8A . . 108.7 ?
    C9 C8 H8A . . 108.7 ?
    N1 C8 H8B . . 108.7 ?
    C9 C8 H8B . . 108.7 ?
    H8A C8 H8B . . 107.6 ?
    C8 C9 C10 . . 114.8(3) ?
    C8 C9 H9A . . 108.6 ?
    C10 C9 H9A . . 108.6 ?
    C8 C9 H9B . . 108.6 ?
    C10 C9 H9B . . 108.6 ?
    H9A C9 H9B . . 107.5 ?
    N2 C10 C9 . . 111.2(3) ?
    N2 C10 H10A . . 109.4 ?
    C9 C10 H10A . . 109.4 ?
    N2 C10 H10B . . 109.4 ?
    C9 C10 H10B . . 109.4 ?
    H10A C10 H10B . . 108.0 ?
    N2 C11 C12 . . 126.8(3) ?
    N2 C11 H11A . . 116.6 ?
    C12 C11 H11A . . 116.6 ?
    C13 C12 C17 . . 119.7(3) ?
    C13 C12 C11 . . 116.1(3) ?
    C17 C12 C11 . . 124.1(3) ?
    C14 C13 C12 . . 121.5(3) ?
    C14 C13 H13A . . 119.3 ?
    C12 C13 H13A . . 119.3 ?
    C13 C14 C15 . . 119.4(3) ?
    C13 C14 H14A . . 120.3 ?
    C15 C14 H14A . . 120.3 ?
    C16 C15 C14 . . 119.6(3) ?
    C16 C15 H15A . . 120.2 ?
    C14 C15 H15A . . 120.2 ?
    C15 C16 O4 . . 123.5(3) ?
    C15 C16 C17 . . 122.5(3) ?
    O4 C16 C17 . . 114.0(2) ?
    O3 C17 C12 . . 123.9(3) ?
    O3 C17 C16 . . 119.0(2) ?
    C12 C17 C16 . . 117.2(3) ?
    O4 C18 H18A . . 109.5 ?
    O4 C18 H18B . . 109.5 ?
    H18A C18 H18B . . 109.5 ?
    O4 C18 H18C . . 109.5 ?
    H18A C18 H18C . . 109.5 ?
    H18B C18 H18C . . 109.5 ?
    O2 C19 H19A . . 109.5 ?
    O2 C19 H19B . . 109.5 ?
    H19A C19 H19B . . 109.5 ?
    O2 C19 H19C . . 109.5 ?
    H19A C19 H19C . . 109.5 ?
    H19B C19 H19C . . 109.5 ?
    O14 C20 H20A . . 109.5 ?
    O14 C20 H20B . . 109.5 ?
    H20A C20 H20B . . 109.5 ?
    O14 C20 H20C . . 109.5 ?
    H20A C20 H20C . . 109.5 ?
    H20B C20 H20C . . 109.5 ?
    O15 C21 H21A . . 109.5 ?
    O15 C21 H21B . . 109.5 ?
    H21A C21 H21B . . 109.5 ?
    O15 C21 H21C . . 109.5 ?
    H21A C21 H21C . . 109.5 ?
    H21B C21 H21C . . 109.5 ?
    C22 O16 H16O . . 108.8 ?
    O16 C22 H22A . . 109.5 ?
    O16 C22 H22B . . 109.5 ?
    H22A C22 H22B . . 109.5 ?
    O16 C22 H22C . . 109.5 ?
    H22A C22 H22C . . 109.5 ?
    H22B C22 H22C . . 109.5 ?
    C23 O17 H17O . . 96.4 ?
    O17 C23 H23A . . 109.5 ?
    O17 C23 H23B . . 109.5 ?
    H23A C23 H23B . . 109.5 ?
    O17 C23 H23C . . 109.5 ?
    H23A C23 H23C . . 109.5 ?
    H23B C23 H23C . . 109.5 ?
loop_
    _geom_hbond_atom_site_label_D
    _geom_hbond_atom_site_label_H
    _geom_hbond_atom_site_label_A
    _geom_hbond_site_symmetry_A
    _geom_hbond_distance_DH
    _geom_hbond_distance_HA
    _geom_hbond_distance_DA
    _geom_hbond_angle_DHA
    O14 H14O O16 . 0.85 1.81 2.661(4) 179.5
    O15 H15O O6 3_575 0.85 2.28 3.128(5) 179.9
    O16 H16O O17 2_655 0.85 1.87 2.720(6) 179.4
    O17 H17O O13 . 0.85 2.05 2.905(5) 179.6
