# Supplementary material for: {μ-6,6′-Dimeth­oxy-2,2′-[propane-1,3-diylbis(nitrilo­methyl­idyne)]diphenolato}dimethanoltrinitratonickel(II)praseodymium(III) methanol disolvate
Source: Acta Crystallogr Sect E Struct Rep Online. 2008 Mar 29;64(Pt 4):m589. doi: 10.1107/S1600536808005357 (PMC2960940; doi:10.1107/S1600536808005357)
Supplement: Supplementary file 2 [file e-64-0m589-Isup2.hkl]

# 
# h,k,l, Fc-squared, Fo-squared, sigma(Fo-squared) and status flag 
# 
data_I
_shelx_title ' I         P2(1)/c      R = 0.03' 
_shelx_refln_list_code          4 
_shelx_F_calc_maximum      417.01 
_exptl_crystal_F_000      1727.65 
_reflns_d_resolution_high  0.7701 
 
loop_ 
 _symmetry_equiv_pos_as_xyz 
 'x, y, z' 
 '-x, y+1/2, -z+1/2' 
 '-x, -y, -z' 
 'x, -y-1/2, z-1/2' 
 
_cell_length_a    13.1010 
_cell_length_b    11.1280 
_cell_length_c    22.2130 
_cell_angle_alpha  90.000 
_cell_angle_beta   90.730 
_cell_angle_gamma  90.000 
 
_shelx_F_squared_multiplier     1.000 
 
loop_ 
 _refln_index_h 
 _refln_index_k 
 _refln_index_l 
 _refln_F_squared_calc 
 _refln_F_squared_meas 
 _refln_F_squared_sigma 
 _refln_observed_status 
   2   0   0    64440.41    40968.39  23641.93 o 
   3   0   0    49937.57    52366.96   1189.38 o 
   4   0   0    21561.40    21848.03    410.65 o 
   5   0   0    29347.51    30986.94    655.84 o 
   6   0   0     1744.24     1761.72     61.18 o 
   7   0   0    16106.39    15997.94    316.66 o 
   8   0   0     3599.24     3897.61    128.62 o 
   9   0   0     3595.01     3856.03    147.42 o 
  10   0   0     3791.33     3744.13    129.99 o 
  11   0   0     1095.01     1097.53    253.15 o 
  12   0   0     2342.68     2364.29    132.40 o 
  13   0   0      699.40      677.93     73.15 o 
  14   0   0     1879.51     1925.59    129.44 o 
  15   0   0      313.52      267.67     84.85 o 
  16   0   0     3896.78     3751.62    228.25 o 
  17   0   0       19.49       79.76     99.14 o 
   2   1   0     4272.99     4356.42     44.98 o 
   3   1   0    20915.04    21215.62    305.36 o 
   4   1   0    20824.73    20951.40    271.48 o 
   5   1   0     5110.96     4860.02     76.73 o 
   6   1   0    17230.00    16791.30    246.05 o 
   7   1   0     1520.32     1657.26     51.96 o 
   8   1   0    18329.73    18410.89    291.99 o 
   9   1   0     2752.45     2873.98     82.13 o 
  10   1   0     8871.35     8823.80    173.03 o 
  11   1   0     4537.14     4454.17    110.69 o 
  12   1   0     1435.45     1347.92     77.95 o 
  13   1   0     2045.09     2208.71     83.67 o 
  14   1   0      533.18      484.93     68.63 o 
  15   1   0     2899.33     3107.70    109.95 o 
  16   1   0      146.64      140.57     51.98 o 
   0   2   0     5118.10     5141.19    220.10 o 
   1   2   0     1600.14     1755.02     25.44 o 
   2   2   0     4747.88     5150.54     59.29 o 
   3   2   0    16702.05    16323.75    212.61 o 
   4   2   0    13060.56    13705.21    302.49 o 
   5   2   0      665.48      712.55     49.61 o 
   6   2   0    12484.80    12399.10    174.81 o 
   7   2   0    25190.58    24171.55    368.43 o 
   8   2   0     3261.18     3353.85     74.52 o 
   9   2   0    28800.73    28805.26    494.44 o 
  10   2   0     2882.28     2925.98    123.67 o 
  11   2   0     8695.70     8193.02    218.73 o 
  12   2   0     6271.12     6338.07    180.78 o 
  13   2   0     1518.46     1506.64     74.06 o 
  14   2   0     5386.64     5411.34    142.70 o 
  15   2   0      497.31      530.38     55.18 o 
  16   2   0     1971.65     2063.92    165.13 o 
   1   3   0     6557.25     6470.54     66.68 o 
   2   3   0     1454.74     1546.34     28.38 o 
   3   3   0     2119.05     1795.53     38.65 o 
   4   3   0     1336.06     1588.81    171.75 o 
   5   3   0     1711.95     1526.13     57.11 o 
   6   3   0     4683.59     4797.82     73.64 o 
   7   3   0     4163.38     4226.47     82.89 o 
   8   3   0     6559.78     6484.76    119.87 o 
   9   3   0     1070.85      941.90    134.96 o 
  10   3   0     3784.78     3738.90    108.47 o 
  11   3   0      135.35       84.96     38.25 o 
  12   3   0     1851.21     1911.26     86.69 o 
  13   3   0     1507.70     1628.20     78.93 o 
  14   3   0       27.53        3.18     36.94 o 
  15   3   0     1370.73     1444.70    124.60 o 
  16   3   0      168.27      236.46     66.91 o 
   0   4   0    21543.34    21642.07    336.32 o 
   1   4   0     3569.01     3598.20     51.52 o 
   2   4   0     4311.50     4646.16    170.08 o 
   3   4   0     9853.30     9541.35    133.69 o 
   4   4   0       38.82       61.45     22.92 o 
   5   4   0    21200.67    22443.86    301.77 o 
   6   4   0      172.42      225.39     24.39 o 
   7   4   0     4005.79     3971.92     73.40 o 
   8   4   0      206.70      281.99     35.36 o 
   9   4   0      504.20      528.45     45.46 o 
  10   4   0     2397.56     2370.28    108.82 o 
  11   4   0     1292.38     1268.27     64.33 o 
  12   4   0      178.42      288.62     51.45 o 
  13   4   0      233.79      215.66     47.58 o 
  14   4   0       59.99       38.80     37.13 o 
  15   4   0      181.69      193.06     51.79 o 
  16   4   0      501.15      653.51    100.88 o 
   1   5   0     3757.61     3601.19     47.87 o 
   2   5   0       12.76       48.75     21.44 o 
   3   5   0     3066.92     3502.09    132.13 o 
   4   5   0     2723.87     2767.13     92.22 o 
   5   5   0      680.17      849.66     31.19 o 
   6   5   0      683.44      685.41     34.98 o 
   7   5   0      620.03      609.25     64.57 o 
   8   5   0      301.01      369.29     57.62 o 
   9   5   0        3.16       81.41     32.37 o 
  10   5   0     1065.31     1058.54    111.30 o 
  11   5   0      226.85      277.71     58.40 o 
  12   5   0      535.62      699.06     89.99 o 
  13   5   0       66.93       51.25     59.85 o 
  14   5   0      123.41      180.52     48.22 o 
  15   5   0        0.06      -48.96     48.96 o 
   0   6   0     8503.88     9309.89    136.00 o 
   1   6   0     1896.66     2042.65     82.01 o 
   2   6   0       31.64       48.35      7.27 o 
   3   6   0     1470.44     1721.84     49.39 o 
   4   6   0      372.80      411.30     59.58 o 
   5   6   0     1987.22     1991.88     47.31 o 
   6   6   0     4988.24     5214.45    106.54 o 
   7   6   0       92.08      121.82     36.90 o 
   8   6   0     2419.89     2433.40    164.34 o 
   9   6   0      154.41      166.79     40.28 o 
  10   6   0       27.41       92.34     33.68 o 
  11   6   0      270.08      279.60     45.87 o 
  12   6   0      192.72      251.95     52.85 o 
  13   6   0        0.13      -17.18     45.27 o 
  14   6   0       36.60      -28.23     58.12 o 
  15   6   0      125.39      119.17     65.74 o 
   1   7   0     7089.38     7145.66    151.79 o 
   2   7   0     6189.44     5919.67     89.24 o 
   3   7   0     3119.30     3266.92     45.30 o 
   4   7   0     9194.83     9482.72    136.11 o 
   5   7   0      868.77      949.39     42.84 o 
   6   7   0     1946.65     1759.86     63.08 o 
   7   7   0      713.21      927.25    104.49 o 
   8   7   0     7036.21     6985.60    129.63 o 
   9   7   0      572.22      648.38     48.34 o 
  10   7   0      350.96      411.73     52.81 o 
  11   7   0      117.71      143.44     45.27 o 
  12   7   0       72.52       92.66     37.37 o 
  13   7   0      158.37      189.05     44.03 o 
  14   7   0      447.09      477.11     56.30 o 
   0   8   0      637.55      641.29     69.40 o 
   1   8   0       19.06       23.72     22.69 o 
   2   8   0     1629.42     1669.44     45.92 o 
   3   8   0      574.01      620.69     21.13 o 
   4   8   0     1867.50     1857.90     34.61 o 
   5   8   0      464.98      598.22     80.52 o 
   6   8   0     1579.72     1641.74     42.58 o 
   7   8   0     5843.58     5791.96    167.71 o 
   8   8   0      619.11      837.21    132.84 o 
   9   8   0     5896.94     5881.36    129.59 o 
  10   8   0      875.43     1013.26     90.37 o 
  11   8   0     1961.63     1845.99     84.53 o 
  12   8   0     2054.70     2171.77     81.54 o 
  13   8   0      267.60      242.34     52.71 o 
  14   8   0     1510.02     1525.79     89.96 o 
   1   9   0    10635.01    11043.07    145.82 o 
   2   9   0       41.07       24.42     19.59 o 
   3   9   0     6511.63     6623.51     96.33 o 
   4   9   0      286.22      346.43     23.00 o 
   5   9   0     4221.94     4275.98     62.13 o 
   6   9   0     2708.27     2797.05    120.59 o 
   7   9   0     1636.44     1695.75     61.50 o 
   8   9   0     7444.27     7588.80    245.02 o 
   9   9   0      191.38      210.12     34.21 o 
  10   9   0     3002.13     3079.59    149.92 o 
  11   9   0     2068.62     2205.13     99.67 o 
  12   9   0      563.69      550.84     55.92 o 
  13   9   0     2312.57     2333.06     95.31 o 
   0  10   0     8677.05     8870.11    395.69 o 
   1  10   0     2082.42     2199.67    116.32 o 
   2  10   0     5923.93     5960.72    119.57 o 
   3  10   0     2923.66     2810.18     98.20 o 
   4  10   0     3927.24     4004.04     79.70 o 
   5  10   0     5868.90     5610.62    109.12 o 
   6  10   0      210.22      183.88     29.27 o 
   7  10   0     2245.49     2406.44     64.77 o 
   8  10   0      230.05      237.50     38.79 o 
   9  10   0     1518.52     1605.22     83.38 o 
  10  10   0      568.48      706.82     48.27 o 
  11  10   0      777.25      862.56     62.39 o 
  12  10   0      642.44      548.38     50.43 o 
   1  11   0     9783.36     9996.61    196.04 o 
   2  11   0     4579.18     4322.99    169.12 o 
   3  11   0     5276.18     5398.32    148.63 o 
   4  11   0     4102.24     4105.04     81.59 o 
   5  11   0      122.57      136.79     22.29 o 
   6  11   0     3523.06     2913.15    225.79 o 
   7  11   0      189.09      214.43     38.35 o 
   8  11   0     1450.41     1519.67     62.01 o 
   9  11   0      393.87      422.16     57.65 o 
  10  11   0      973.83     1265.72    151.37 o 
  11  11   0      508.79      495.72    108.40 o 
   0  12   0     1545.31     1556.34    120.30 o 
   1  12   0       79.98      100.02     42.37 o 
   2  12   0     1758.83     1822.23     71.32 o 
   3  12   0      225.78      294.85     26.89 o 
   4  12   0     1888.69     1797.73     56.65 o 
   5  12   0     1459.62     1494.00     54.15 o 
   6  12   0      576.21      594.33     56.67 o 
   7  12   0     1832.12     1827.00     57.51 o 
   8  12   0        0.52       53.10     35.54 o 
   9  12   0     1250.29     1287.28     86.90 o 
   1  13   0       94.88       84.98     76.89 o 
   2  13   0       60.01       75.46     49.07 o 
   3  13   0      626.30      734.16     58.38 o 
   4  13   0      347.69      337.78     67.52 o 
   5  13   0      769.70      759.00     62.64 o 
   6  13   0      888.17     1128.45     72.09 o 
   7  13   0      293.45      267.76     56.57 o 
   0  14   0      409.20      502.01     75.00 o 
   1  14   0        1.13      -56.70     56.70 o 
   2  14   0      569.46      480.79     65.34 o 
   3  14   0      197.42      176.37     93.50 o 
   4  14   0      291.04      234.32     51.71 o 
 -16   1   1       54.58       -7.35     48.09 o 
 -15   1   1     1262.29     1370.99     70.40 o 
 -14   1   1      337.75      377.53     91.86 o 
 -13   1   1      462.19      545.72     53.67 o 
 -12   1   1     4113.65     3879.45    101.56 o 
 -11   1   1       68.66       83.24     39.58 o 
 -10   1   1     5929.57     6073.30    158.52 o 
  -9   1   1     2333.00     2513.91     67.77 o 
  -8   1   1     1545.27     1729.49     73.78 o 
  -7   1   1     1238.57     1222.55     39.94 o 
  -6   1   1      384.04      307.16     44.26 o 
  -5   1   1     8710.94     8580.18    105.16 o 
  -4   1   1    37901.66    40114.71    588.90 o 
  -3   1   1     1782.35     1571.34    210.45 o 
  -2   1   1    17714.34    18591.57    190.55 o 
   2   1   1     3309.08     3431.57     41.09 o 
   3   1   1    25145.41    25475.34    345.05 o 
   4   1   1     4019.95     4375.58     69.01 o 
   5   1   1      402.77      331.94     28.21 o 
   6   1   1      458.33      590.42     34.03 o 
   7   1   1     3587.14     4069.22    101.22 o 
   8   1   1     3387.49     3432.89     85.35 o 
   9   1   1     5069.22     4954.23    137.64 o 
  10   1   1      679.61      864.64     64.75 o 
  11   1   1     7350.57     7078.48    223.36 o 
  12   1   1      789.15      872.24     57.51 o 
  13   1   1     1081.82      941.62    153.46 o 
  14   1   1     1846.97     1898.61     79.85 o 
  15   1   1        2.48       13.49     47.83 o 
  16   1   1     1011.14     1172.10    143.21 o 
 -16   2   1      629.00      965.94    111.64 o 
 -15   2   1      329.28      366.80     55.08 o 
 -14   2   1      413.42      585.51     69.81 o 
 -13   2   1      320.58      321.53     47.78 o 
 -12   2   1       39.77       84.39     37.58 o 
 -11   2   1     3905.12     3822.65     97.74 o 
 -10   2   1     2680.03     2715.33     83.01 o 
  -9   2   1     1345.28     1400.84     54.86 o 
  -8   2   1     5607.75     5798.71    102.47 o 
  -7   2   1     5376.08     5276.60     95.40 o 
  -6   2   1    15691.67    15967.23    230.31 o 
  -5   2   1     2474.21     2516.93     50.12 o 
  -4   2   1    14460.71    15616.58    190.65 o 
  -3   2   1    10385.92    10313.97    134.77 o 
  -2   2   1     6357.85     6678.16     81.27 o 
  -1   2   1     5940.32     6087.35     64.44 o 
   0   2   1    12793.21    13902.78    195.10 o 
   1   2   1     8750.65     8796.02     75.14 o 
   2   2   1        0.60       41.72     14.81 o 
   3   2   1      249.25      253.87     26.92 o 
   4   2   1     6144.42     6348.11     81.89 o 
   5   2   1     3814.34     3871.27    142.22 o 
   6   2   1    17311.80    18345.27    250.19 o 
   7   2   1      619.82      609.55     54.99 o 
   8   2   1     5918.01     5780.61    113.84 o 
   9   2   1      100.87      162.88     36.01 o 
  10   2   1     3922.33     3775.40     98.46 o 
  11   2   1      508.75      465.20     62.40 o 
  12   2   1     2785.73     2693.55     95.42 o 
  13   2   1     1660.66     1773.58     81.44 o 
  14   2   1      351.98      315.11     60.04 o 
  15   2   1     1029.16     1004.34     79.63 o 
  16   2   1       54.48      100.40     50.92 o 
 -16   3   1     2092.88     2207.62    112.99 o 
 -15   3   1        8.23        9.82     40.55 o 
 -14   3   1     1501.88     1371.38     67.41 o 
 -13   3   1       86.04      111.06     36.57 o 
 -12   3   1     2319.74     2332.78     78.12 o 
 -11   3   1     2867.52     2724.53    103.03 o 
 -10   3   1      502.42      643.58     44.29 o 
  -9   3   1       39.67       98.13     36.97 o 
  -8   3   1     5317.18     5144.18     92.05 o 
  -7   3   1     1287.20     1250.98     44.71 o 
  -6   3   1     7159.79     7306.64    104.22 o 
  -5   3   1     8783.67     8291.86    108.11 o 
  -4   3   1     5060.73     5641.34     83.45 o 
  -3   3   1    19639.51    19663.56    252.22 o 
  -2   3   1     4295.78     4161.26     57.32 o 
  -1   3   1    20334.69    20218.04    451.44 o 
   0   3   1    10183.77    10556.88    149.86 o 
   1   3   1    11987.01    12489.80    140.07 o 
   2   3   1    21842.21    21960.01    281.41 o 
   3   3   1     3900.68     3814.89     54.93 o 
   4   3   1    30273.07    30385.11    429.64 o 
   5   3   1    23201.28    24295.34    340.04 o 
   6   3   1     2355.75     2313.03     50.49 o 
   7   3   1    15294.80    15023.28    241.05 o 
   8   3   1      860.70      991.00     48.85 o 
   9   3   1     2527.75     2539.89     86.88 o 
  10   3   1      608.04      685.07     49.57 o 
  11   3   1     3604.77     3436.76     98.51 o 
  12   3   1      624.48      622.80     51.10 o 
  13   3   1      114.39      144.53     49.25 o 
  14   3   1       68.95      108.77     51.25 o 
  15   3   1      575.60      609.26     76.93 o 
  16   3   1      866.89      984.12     91.68 o 
 -16   4   1      788.36      681.25     70.88 o 
 -15   4   1     1904.76     1830.74    105.32 o 
 -14   4   1      251.22      271.78     45.08 o 
 -13   4   1     4138.74     4339.41    118.33 o 
 -12   4   1      223.01      225.02     38.67 o 
 -11   4   1     6306.23     6381.60    127.77 o 
 -10   4   1     1421.32     1530.00     59.01 o 
  -9   4   1     1715.14     1722.70     72.32 o 
  -8   4   1     6558.60     6427.49    108.70 o 
  -7   4   1     5911.78     5621.00     96.28 o 
  -6   4   1    13969.38    14685.25    191.94 o 
  -5   4   1      135.03      166.04     22.12 o 
  -4   4   1    27085.03    27755.05    405.73 o 
  -3   4   1    14207.90    15100.91    184.64 o 
  -2   4   1     4256.82     4055.38     69.32 o 
  -1   4   1     8370.06     8282.76    269.97 o 
   0   4   1     6742.16     6801.78     61.91 o 
   1   4   1    18642.36    18265.07    199.89 o 
   2   4   1    23861.08    24450.95    303.30 o 
   3   4   1    50814.45    52254.16    872.57 o 
   4   4   1     4852.63     5011.89    134.63 o 
   5   4   1    10919.75    10687.72    149.89 o 
   6   4   1    11848.31    12093.77    184.41 o 
   7   4   1     1185.39     1297.04     48.15 o 
   8   4   1     6697.82     6703.56    127.47 o 
   9   4   1       38.93       10.42     31.70 o 
  10   4   1      635.40      577.20     46.92 o 
  11   4   1       88.79       39.81     37.85 o 
  12   4   1     2514.29     2447.28     80.11 o 
  13   4   1      915.25      943.91     66.87 o 
  14   4   1     1033.98     1083.71    222.28 o 
  15   4   1     1427.72     1438.38     77.72 o 
  16   4   1      115.64       99.49     53.21 o 
 -15   5   1     2114.44     2092.06     97.85 o 
 -14   5   1     3534.26     3653.79    130.26 o 
 -13   5   1      312.61      382.17     56.29 o 
 -12   5   1    10738.27    10961.50    221.89 o 
 -11   5   1      551.46      577.53     51.47 o 
 -10   5   1    10542.64    10637.60    196.46 o 
  -9   5   1     9714.66     9780.33    165.90 o 
  -8   5   1     5174.57     5055.77    116.47 o 
  -7   5   1    25351.41    26097.86    398.47 o 
  -6   5   1       12.68       -6.72     21.42 o 
  -5   5   1    16986.32    16259.93    213.47 o 
  -4   5   1    13521.27    14167.27    190.68 o 
  -3   5   1    12536.18    13266.85    183.83 o 
  -2   5   1    28636.01    28723.18    332.05 o 
  -1   5   1       23.62       -0.56      9.79 o 
   0   5   1    18664.85    19587.30    212.72 o 
   1   5   1     5348.47     5478.98     51.71 o 
   2   5   1     6717.23     6736.73     75.49 o 
   3   5   1     2716.03     2905.39     54.06 o 
   4   5   1    15207.62    14918.46    199.54 o 
   5   5   1      236.50      277.73     26.94 o 
   6   5   1     7465.10     7697.09    130.23 o 
   7   5   1     2640.79     2671.79     63.70 o 
   8   5   1     6279.81     6223.90    135.42 o 
   9   5   1     7800.97     7925.90    160.03 o 
  10   5   1     1609.42     1667.28    103.86 o 
  11   5   1     8616.51     8267.54    175.86 o 
  12   5   1     2144.97     2346.02    127.03 o 
  13   5   1     5144.27     4914.98    148.20 o 
  14   5   1     4186.65     4285.74    122.02 o 
  15   5   1      235.00      147.11     71.65 o 
 -15   6   1     1589.80     1722.42    104.64 o 
 -14   6   1      619.25      663.39     64.11 o 
 -13   6   1     4639.70     4559.49    138.02 o 
 -12   6   1       43.17       45.99     34.59 o 
 -11   6   1     9343.32     9141.55    172.28 o 
 -10   6   1     4337.19     4356.48     98.38 o 
  -9   6   1     9556.10     9648.35    166.63 o 
  -8   6   1     8600.83     8883.54    158.77 o 
  -7   6   1     1303.24     1300.66     62.84 o 
  -6   6   1    14072.23    13954.20    239.57 o 
  -5   6   1     1270.08     1287.23     46.45 o 
  -4   6   1    12638.89    12690.82    207.67 o 
  -3   6   1     5394.59     5295.76     78.17 o 
  -2   6   1      819.80      707.05     41.87 o 
  -1   6   1     8381.49     8356.17    108.46 o 
   0   6   1     4910.29     5249.58     51.52 o 
   1   6   1     4967.98     4475.14     42.36 o 
   2   6   1      263.63      413.16     39.11 o 
   3   6   1    17958.96    18346.19    224.25 o 
   4   6   1     2101.55     2265.42     61.27 o 
   5   6   1     8870.13     8478.57    129.65 o 
   6   6   1     2739.68     2502.89     64.05 o 
   7   6   1     8999.95     8920.39    157.67 o 
   8   6   1    14354.24    14376.19    238.58 o 
   9   6   1        8.21       59.80     42.12 o 
  10   6   1    10258.96    10305.70    216.65 o 
  11   6   1       89.30       66.85     35.28 o 
  12   6   1     5827.20     5893.47    151.72 o 
  13   6   1     1973.74     1992.35    113.09 o 
  14   6   1      924.49      892.72     73.32 o 
  15   6   1     2399.91     2344.71    122.43 o 
 -14   7   1      845.36      837.06    134.90 o 
 -13   7   1       14.99       64.78     45.03 o 
 -12   7   1     1081.73     1207.00    100.19 o 
 -11   7   1      332.12      346.03     45.06 o 
 -10   7   1      146.11      147.94     47.16 o 
  -9   7   1      336.64      281.45     51.04 o 
  -8   7   1     3925.53     4081.92    125.07 o 
  -7   7   1     2785.76     2999.45     75.69 o 
  -6   7   1      431.40      582.03     82.46 o 
  -5   7   1     7326.54     7249.67    101.71 o 
  -4   7   1      655.58      655.76     58.22 o 
  -3   7   1    21397.93    21433.06    248.01 o 
  -2   7   1     1739.62     1703.52     32.85 o 
  -1   7   1     9441.98     9457.91    140.47 o 
   0   7   1     7124.01     7387.71     74.09 o 
   1   7   1     4831.39     4677.02     53.88 o 
   2   7   1    22182.86    21408.76    243.43 o 
   3   7   1     1167.29     1323.76     58.60 o 
   4   7   1    15309.70    14732.95    193.67 o 
   5   7   1    12386.25    12245.57    186.56 o 
   6   7   1     2545.52     2469.52     75.27 o 
   7   7   1     8192.15     8049.73    149.40 o 
   8   7   1       26.80       37.24     41.97 o 
   9   7   1     4093.97     4339.90    105.39 o 
  10   7   1       48.49       69.78     32.85 o 
  11   7   1     1006.38      961.65     58.89 o 
  12   7   1      427.13      514.01     50.47 o 
  13   7   1      377.46      376.06     50.20 o 
  14   7   1      351.40      384.86     85.93 o 
 -14   8   1      226.42      199.69     56.73 o 
 -13   8   1      862.98      958.51     63.54 o 
 -12   8   1      147.40      139.82     48.04 o 
 -11   8   1      407.29      570.52     83.23 o 
 -10   8   1       33.65       75.11     33.11 o 
  -9   8   1      408.91      512.99     42.76 o 
  -8   8   1      194.69      191.06     54.12 o 
  -7   8   1      909.66      950.81     80.89 o 
  -6   8   1      545.92      647.46     49.35 o 
  -5   8   1      810.72      855.71     32.33 o 
  -4   8   1     6612.15     6711.37    122.44 o 
  -3   8   1      153.66      201.36     23.14 o 
  -2   8   1     8280.28     8263.65    107.91 o 
  -1   8   1     4126.27     4188.51     63.86 o 
   0   8   1     3210.25     3458.56     63.47 o 
   1   8   1     8487.65     8427.99     97.65 o 
   2   8   1        0.34        7.60     11.43 o 
   3   8   1    15932.47    15501.62    174.22 o 
   4   8   1     1710.16     1747.45     75.94 o 
   5   8   1     3344.52     3510.03     63.94 o 
   6   8   1     5160.50     5150.62    114.22 o 
   7   8   1        8.89       41.64     23.07 o 
   8   8   1     2722.31     2677.78    184.46 o 
   9   8   1      128.77      111.77     39.24 o 
  10   8   1     1800.79     1726.70     83.72 o 
  11   8   1      431.25      448.98     48.77 o 
  12   8   1      387.67      426.82     55.51 o 
  13   8   1      271.69      316.97     60.92 o 
  14   8   1      239.62      252.69     60.48 o 
 -13   9   1      182.57      160.40     50.43 o 
 -12   9   1     1100.08     1090.43     93.02 o 
 -11   9   1      174.95      215.16     89.31 o 
 -10   9   1     2625.84     2596.29    125.25 o 
  -9   9   1     1730.50     2055.30    107.67 o 
  -8   9   1       68.42      109.94     29.20 o 
  -7   9   1     3650.94     3730.43     79.49 o 
  -6   9   1       28.49       18.62     12.78 o 
  -5   9   1     3693.77     3466.39     89.34 o 
  -4   9   1     1725.65     1629.15    109.95 o 
  -3   9   1      340.55      390.91     57.11 o 
  -2   9   1       41.04       32.55     21.72 o 
  -1   9   1      569.77      564.15     29.58 o 
   0   9   1      454.86       33.04     14.10 o 
   1   9   1        5.33       13.82     17.37 o 
   2   9   1      185.08      156.26     22.34 o 
   3   9   1       53.34       58.78     14.62 o 
   4   9   1       71.67       66.77     14.18 o 
   5   9   1       28.54        9.77     19.51 o 
   6   9   1     2120.32     2131.37     56.45 o 
   7   9   1      574.07      534.32     29.94 o 
   8   9   1      764.70      787.90     38.41 o 
   9   9   1     1752.75     1813.91     66.93 o 
  10   9   1       20.01      -14.67     28.56 o 
  11   9   1     1402.11     1317.21     70.05 o 
  12   9   1       72.80       75.57     44.88 o 
  13   9   1      669.66      744.78     66.36 o 
 -12  10   1       23.25       38.04     32.98 o 
 -11  10   1      490.92      547.66     43.32 o 
 -10  10   1      194.04      212.80     68.63 o 
  -9  10   1      192.24      201.26     26.51 o 
  -8  10   1     1954.81     2101.20     70.03 o 
  -7  10   1       89.87       71.68     30.61 o 
  -6  10   1     2545.63     2237.71     82.46 o 
  -5  10   1      980.62      722.48     98.31 o 
  -4  10   1      221.99      185.33     34.62 o 
  -3  10   1      780.44      895.40     51.77 o 
  -2  10   1      177.19      186.88     22.21 o 
  -1  10   1      304.93      348.09     19.91 o 
   0  10   1      111.26       85.03     37.68 o 
   1  10   1       32.54       27.85     14.31 o 
   2  10   1        0.49        8.30     16.89 o 
   3  10   1      703.48      736.25     39.41 o 
   4  10   1      770.69      719.19     42.69 o 
   5  10   1      258.87      229.93     20.78 o 
   6  10   1      275.26      269.91     30.64 o 
   7  10   1     1005.92     1013.32     61.20 o 
   8  10   1       74.37       39.95     23.33 o 
   9  10   1      752.54      803.27     41.25 o 
  10  10   1      428.88      468.53     38.85 o 
  11  10   1        5.47        4.79     35.86 o 
  12  10   1      469.41      539.14     91.14 o 
 -10  11   1       59.18        7.86     46.55 o 
  -9  11   1      356.59      388.99     63.19 o 
  -8  11   1      117.42      107.47     28.69 o 
  -7  11   1      170.64      121.40     28.74 o 
  -6  11   1       54.94       70.92     23.83 o 
  -5  11   1      462.48      377.07     38.11 o 
  -4  11   1      182.26      212.13     27.48 o 
  -3  11   1        5.01        4.74     22.10 o 
  -2  11   1      180.84      163.47     23.85 o 
  -1  11   1       21.84       29.03     41.35 o 
   0  11   1       60.10       67.28     30.50 o 
   1  11   1       33.30       58.99     39.48 o 
   2  11   1      546.28      542.97     36.47 o 
   3  11   1        9.80       30.07     22.87 o 
   4  11   1      102.68       81.16     22.65 o 
   5  11   1       18.79       14.18     24.63 o 
   6  11   1      194.36      131.31     34.12 o 
   7  11   1      131.03      106.25     23.44 o 
   8  11   1       37.57       11.73     16.32 o 
   9  11   1      217.14      241.14     52.29 o 
  10  11   1      138.31      119.21     66.31 o 
  -9  12   1      507.47      456.03     92.75 o 
  -8  12   1      986.64     1091.23     80.45 o 
  -7  12   1       34.64       50.35     31.90 o 
  -6  12   1      700.96      734.16     48.78 o 
  -5  12   1      295.42      330.96     29.28 o 
  -4  12   1      331.49      310.57     32.72 o 
  -3  12   1      316.27      472.28     32.54 o 
  -2  12   1       14.32       56.13     54.98 o 
  -1  12   1      291.10      357.25     43.67 o 
   0  12   1      159.66      168.16     38.61 o 
   1  12   1        0.38      -52.44     60.81 o 
   2  12   1      163.30      154.93     39.11 o 
   3  12   1       10.00       37.99     34.19 o 
   4  12   1        4.76       56.05     42.31 o 
   5  12   1      662.63      657.84     42.55 o 
   6  12   1        7.21       -4.02     37.46 o 
   7  12   1      297.17      340.49     48.63 o 
   8  12   1      464.42      477.52     68.60 o 
   9  12   1      246.41      233.56     67.82 o 
  -7  13   1      761.97      825.50     65.46 o 
  -6  13   1       93.10      134.54     53.59 o 
  -5  13   1     1055.57     1070.47    113.38 o 
  -4  13   1       25.24      109.93     47.83 o 
  -3  13   1     1519.98     1683.40     74.84 o 
  -2  13   1      382.73      450.22     50.09 o 
  -1  13   1      767.53      817.16     96.72 o 
   0  13   1     1241.80     1288.08     83.87 o 
   1  13   1      198.15      263.91     43.28 o 
   2  13   1     1566.11     1387.58    118.97 o 
   3  13   1       29.20       18.10     36.13 o 
   4  13   1     1228.57     1290.42     72.60 o 
   5  13   1      494.69      639.52    128.41 o 
   6  13   1      381.76      432.41     57.03 o 
   7  13   1      857.50      786.47     80.89 o 
  -4  14   1     1367.71     1425.56     89.61 o 
  -3  14   1       13.12       87.62     50.01 o 
  -2  14   1     2256.23     2291.90    106.63 o 
  -1  14   1     1029.65     1084.90     88.04 o 
   0  14   1     1363.35     1261.49     96.41 o 
   1  14   1     2835.98     2812.39    169.20 o 
   2  14   1        0.59      -40.35     55.30 o 
   3  14   1     2057.94     2025.81    333.56 o 
   4  14   1      448.99      474.98     60.36 o 
 -16   0   2     2353.26     2439.83    198.73 o 
 -15   0   2     1664.11     1746.82    104.68 o 
 -14   0   2     5179.50     5194.19    259.32 o 
 -13   0   2       72.62       97.78     61.49 o 
 -12   0   2     2209.38     2219.95    116.69 o 
 -11   0   2        1.41       34.98     43.49 o 
 -10   0   2     5083.89     5113.03    175.19 o 
  -9   0   2     1166.40     1307.45     78.91 o 
  -8   0   2     2855.11     2780.18     82.23 o 
  -7   0   2       82.69      170.75     37.45 o 
  -6   0   2     1456.75     1523.50     62.27 o 
  -5   0   2    10650.51    10586.65    228.99 o 
  -4   0   2     2016.27     2856.93    329.15 o 
  -3   0   2    72886.73    80483.43   2046.55 o 
  -2   0   2        5.70        5.58      8.26 o 
   2   0   2    24452.87    24050.52    400.68 o 
   3   0   2    18147.48    17206.56    350.16 o 
   4   0   2     9703.89     9345.79    200.27 o 
   5   0   2     1717.93     1498.48     60.22 o 
   6   0   2    51784.14    52331.09   1417.38 o 
   7   0   2     1541.25     1221.35    106.41 o 
   8   0   2     5111.57     5211.00    140.57 o 
   9   0   2    25581.58    25021.63    584.71 o 
  10   0   2      247.73      180.36     69.53 o 
  11   0   2     6642.68     6657.08    245.06 o 
  12   0   2     3382.28     2986.54    127.73 o 
  13   0   2     2599.19     2504.36    145.69 o 
  14   0   2      547.67      745.53     82.77 o 
  15   0   2      813.21      863.28     92.24 o 
 -16   1   2     2615.58     2472.66     93.73 o 
 -15   1   2      983.29      980.43     61.61 o 
 -14   1   2     1574.82     1572.78    112.13 o 
 -13   1   2     3746.89     3583.38    113.42 o 
 -12   1   2      361.04      388.08     46.94 o 
 -11   1   2     6123.35     6197.08    122.28 o 
 -10   1   2       32.87       33.94     31.39 o 
  -9   1   2     7787.67     7296.12    121.79 o 
  -8   1   2     2905.34     2875.92     62.36 o 
  -7   1   2     3189.57     3001.93     84.59 o 
  -6   1   2    11185.47    10642.84    141.96 o 
  -5   1   2     2804.29     2285.88     64.62 o 
  -4   1   2    44713.51    45581.58    699.80 o 
  -3   1   2     9892.29     9408.87    122.49 o 
  -2   1   2    35434.05    38019.35    483.15 o 
  -1   1   2     9677.15     9334.96    200.87 o 
   1   1   2    39160.41    41639.80    772.07 o 
   2   1   2     1211.32      999.80     28.37 o 
   3   1   2     1385.82     1447.22     50.31 o 
   4   1   2      213.37      267.08     57.38 o 
   5   1   2    76656.13    77162.73   1477.93 o 
   6   1   2    10060.01     9921.01    159.95 o 
   7   1   2    19079.43    17796.68    256.25 o 
   8   1   2    19436.19    18962.71    307.58 o 
   9   1   2     5645.87     5797.20    125.87 o 
  10   1   2     9139.42     8860.36    170.40 o 
  11   1   2      101.38      129.42     41.55 o 
  12   1   2     9636.31     9511.67    203.12 o 
  13   1   2      112.62      121.75     43.72 o 
  14   1   2     3033.09     3068.58    109.45 o 
  15   1   2     1228.00     1231.92     73.91 o 
  16   1   2     1291.57     1223.29     90.16 o 
 -16   2   2        4.57      -12.24     59.47 o 
 -15   2   2     1772.46     1803.72     82.43 o 
 -14   2   2      178.28      177.41     48.85 o 
 -13   2   2     1310.63     1574.79     91.23 o 
 -12   2   2     5814.70     5717.03    119.06 o 
 -11   2   2      590.40      615.32     51.24 o 
 -10   2   2    12305.63    12175.45    200.97 o 
  -9   2   2       94.35       86.89     30.41 o 
  -8   2   2    27070.25    27148.44    433.85 o 
  -7   2   2    20391.71    20919.20    289.80 o 
  -6   2   2     2523.48     2074.05     49.29 o 
  -5   2   2    44476.59    43631.41    679.66 o 
  -4   2   2      301.55      666.67     26.38 o 
  -3   2   2     6743.01     6998.84     81.86 o 
  -2   2   2    33353.64    33847.50    465.49 o 
  -1   2   2     3283.19     2927.48     40.85 o 
   0   2   2    14994.49    15907.81    173.46 o 
   1   2   2     1610.13     1675.35     24.78 o 
   2   2   2       58.48       70.51     21.02 o 
   3   2   2        4.92       42.77     18.80 o 
   4   2   2     1443.26     1483.40     35.93 o 
   5   2   2       30.60       38.34     23.98 o 
   6   2   2    15871.18    15814.06    243.83 o 
   7   2   2      846.51      867.93     47.58 o 
   8   2   2    12557.62    13065.56    217.60 o 
   9   2   2     1354.61     1332.55     87.50 o 
  10   2   2     9938.71     9469.71    211.86 o 
  11   2   2     8667.18     8681.54    204.32 o 
  12   2   2      439.41      457.96     55.07 o 
  13   2   2     6893.93     7069.92    182.12 o 
  14   2   2      460.92      571.69     62.88 o 
  15   2   2     2989.04     2981.38    133.51 o 
  16   2   2     1869.51     1945.17    101.89 o 
 -16   3   2     1125.10     1224.13     81.29 o 
 -15   3   2      187.11      241.70     71.75 o 
 -14   3   2      740.23      886.04     91.17 o 
 -13   3   2      390.14      418.47     48.00 o 
 -12   3   2       75.95      110.57     33.84 o 
 -11   3   2     6311.91     6090.58    131.79 o 
 -10   3   2       93.25      118.02     32.14 o 
  -9   3   2    10775.29    10681.31    167.72 o 
  -8   3   2     3556.44     3818.94     80.11 o 
  -7   3   2     1835.59     1817.08     52.42 o 
  -6   3   2     1905.65     1939.61     40.38 o 
  -5   3   2      114.83      109.62     17.07 o 
  -4   3   2    18288.17    19160.28    266.19 o 
  -3   3   2     4168.24     3853.46     58.70 o 
  -2   3   2     9678.49     9438.69    135.20 o 
  -1   3   2    50474.78    48684.68   2905.53 o 
   0   3   2     1648.80     1699.94     23.15 o 
   1   3   2    44041.43    45656.52    581.92 o 
   2   3   2     3495.71     3478.38     56.35 o 
   3   3   2     9803.82     9599.25    113.20 o 
   4   3   2       14.54       11.43     16.63 o 
   5   3   2     9213.57     8991.36    138.16 o 
   6   3   2     1003.81     1099.06    123.90 o 
   7   3   2    11177.07    11318.71    180.43 o 
   8   3   2     1398.89     1499.21     56.16 o 
   9   3   2     2546.17     2657.67     82.37 o 
  10   3   2     5081.70     5143.41    122.95 o 
  11   3   2     1053.51      984.76     57.49 o 
  12   3   2     2755.68     2933.81     89.27 o 
  13   3   2        0.31      -12.74     36.94 o 
  14   3   2     2268.67     2231.32     87.39 o 
  15   3   2     1054.45     1080.30     83.08 o 
  16   3   2      634.86      843.44     93.74 o 
 -16   4   2      492.70      354.89     78.91 o 
 -15   4   2      218.03      279.02     51.79 o 
 -14   4   2     1622.40     1765.43     80.35 o 
 -13   4   2      460.46      532.52     77.41 o 
 -12   4   2      316.43      291.40     43.15 o 
 -11   4   2      697.24      783.47     47.92 o 
 -10   4   2      105.94      119.94     40.50 o 
  -9   4   2      212.21      234.02     48.14 o 
  -8   4   2      248.26      385.52     38.59 o 
  -7   4   2       18.08       46.37     26.77 o 
  -6   4   2      342.24      460.99     62.14 o 
  -5   4   2      167.40      219.74     40.64 o 
  -4   4   2     9957.91    10055.05    136.43 o 
  -3   4   2      454.18      360.39     26.89 o 
  -2   4   2     1015.64     1162.60     34.66 o 
  -1   4   2    11057.33    10862.92    148.84 o 
   0   4   2     5168.57     5098.24     47.36 o 
   1   4   2     3197.49     3015.77     44.24 o 
   2   4   2    39010.23    40386.80    599.18 o 
   3   4   2      548.12      600.38     63.29 o 
   4   4   2    19737.08    20224.47    279.01 o 
   5   4   2     9823.59     9893.18    134.69 o 
   6   4   2     7649.35     7888.02    122.22 o 
   7   4   2     7781.44     7769.46    147.77 o 
   8   4   2      677.45      723.07     50.94 o 
   9   4   2     4839.49     4798.85    140.74 o 
  10   4   2     1406.22     1542.09     71.57 o 
  11   4   2      111.88      128.52     37.18 o 
  12   4   2      484.15      572.67     86.71 o 
  13   4   2       16.68       41.10     37.51 o 
  14   4   2        0.21       20.11     46.67 o 
  15   4   2      118.64      264.56     57.34 o 
  16   4   2        4.68       -2.62     71.36 o 
 -15   5   2       68.46       90.93     46.53 o 
 -14   5   2        3.00       85.59     48.42 o 
 -13   5   2      144.94      155.39     48.89 o 
 -12   5   2      478.57      694.34     57.58 o 
 -11   5   2       25.97       28.76     32.31 o 
 -10   5   2      146.14      244.39     44.46 o 
  -9   5   2      421.27      507.18     53.30 o 
  -8   5   2       76.36      119.12     33.12 o 
  -7   5   2        0.25       68.16     72.91 o 
  -6   5   2       91.64       56.73     21.73 o 
  -5   5   2     5044.80     5175.76     90.25 o 
  -4   5   2       47.94      -24.70     24.70 o 
  -3   5   2      106.97       59.79     22.23 o 
  -2   5   2     4295.35     4727.37     96.96 o 
  -1   5   2     2487.07     2878.29     43.73 o 
   0   5   2      163.16      265.21     19.90 o 
   1   5   2        1.17      -10.53     10.53 o 
   2   5   2     9939.49    10646.90    115.55 o 
   3   5   2      293.55      245.59     17.09 o 
   4   5   2      122.91      108.19     29.44 o 
   5   5   2     2441.06     2619.27     76.61 o 
   6   5   2     3568.25     3620.11     74.33 o 
   7   5   2     1089.47     1123.22     48.68 o 
   8   5   2      257.41      295.42     41.28 o 
   9   5   2      756.90      706.96     49.49 o 
  10   5   2      238.88      221.50     42.20 o 
  11   5   2      420.83      392.45     58.19 o 
  12   5   2      198.89      165.40     42.58 o 
  13   5   2        8.47        4.73     36.07 o 
  14   5   2        1.25      -18.83     39.19 o 
  15   5   2       14.71       72.36     65.51 o 
 -15   6   2       20.68        6.69     35.36 o 
 -14   6   2      671.93      565.52     63.79 o 
 -13   6   2      191.97      201.89     41.64 o 
 -12   6   2      114.51      154.70     48.28 o 
 -11   6   2      378.98      352.64     84.18 o 
 -10   6   2       10.27       15.03     35.21 o 
  -9   6   2      214.02      233.50     44.84 o 
  -8   6   2      949.83      938.09     57.26 o 
  -7   6   2     1850.21     1700.11     54.22 o 
  -6   6   2       34.22       54.51     24.29 o 
  -5   6   2     1029.59     1013.63     51.13 o 
  -4   6   2       23.41       45.92     31.49 o 
  -3   6   2     1945.09     2170.27     57.93 o 
  -2   6   2       24.36       64.91     18.89 o 
  -1   6   2     1489.54     1486.10     53.65 o 
   0   6   2      294.88      306.31     29.75 o 
   1   6   2     4636.04     4291.30     59.94 o 
   2   6   2     6832.41     7107.48     96.61 o 
   3   6   2      929.89     1028.35     61.38 o 
   4   6   2     7115.83     7254.77     98.36 o 
   5   6   2     1119.51     1159.69     43.65 o 
   6   6   2      760.65      678.56    145.14 o 
   7   6   2     3620.95     3897.03     89.96 o 
   8   6   2     1193.68     1160.58     61.44 o 
   9   6   2     3126.85     3308.88     88.57 o 
  10   6   2      605.42      599.69     48.91 o 
  11   6   2        6.32       -2.48     33.86 o 
  12   6   2      344.20      359.88     62.09 o 
  13   6   2       84.85      110.64     58.58 o 
  14   6   2        1.63       21.74     45.34 o 
  15   6   2        0.50        5.59     45.64 o 
 -14   7   2       25.70       88.47     41.05 o 
 -13   7   2     1529.02     1373.07     73.98 o 
 -12   7   2      192.10      188.68     39.66 o 
 -11   7   2      337.88      329.53     46.03 o 
 -10   7   2       26.25       19.81     28.31 o 
  -9   7   2      736.22      788.70     46.76 o 
  -8   7   2     1342.79     1336.81    110.35 o 
  -7   7   2     2949.39     2809.98     88.36 o 
  -6   7   2      123.74      145.50     34.57 o 
  -5   7   2     1007.71     1192.23     79.75 o 
  -4   7   2      859.52      795.95     23.52 o 
  -3   7   2     1763.67     1364.18     24.62 o 
  -2   7   2     5264.41     5417.56     76.01 o 
  -1   7   2      145.89      176.78     28.07 o 
   0   7   2     4491.78     4213.46     62.93 o 
   1   7   2     1523.87     1603.90     79.75 o 
   2   7   2     3550.12     3463.93     42.67 o 
   3   7   2     9364.80     9819.78    150.48 o 
   4   7   2     1815.99     2031.42     90.37 o 
   5   7   2     5784.29     5727.48     88.98 o 
   6   7   2     3865.36     4110.71     78.40 o 
   7   7   2      813.44      858.94     56.51 o 
   8   7   2     1549.18     1630.54     69.00 o 
   9   7   2     1544.75     1616.85     76.46 o 
  10   7   2      878.34      956.51     54.18 o 
  11   7   2       30.61      -12.64     33.09 o 
  12   7   2      200.14      169.73     45.48 o 
  13   7   2      154.94      191.10     67.51 o 
  14   7   2      109.44       81.73     56.08 o 
 -14   8   2      216.18      150.72     51.87 o 
 -13   8   2     1261.34     1235.82     74.03 o 
 -12   8   2     1669.80     1620.97     78.80 o 
 -11   8   2      569.42      589.48     92.00 o 
 -10   8   2     3235.48     3203.73     91.71 o 
  -9   8   2      187.19      133.50     45.40 o 
  -8   8   2     5135.91     5041.81    121.72 o 
  -7   8   2     4409.50     4393.23    106.49 o 
  -6   8   2     2101.16     2148.57     48.08 o 
  -5   8   2     5509.93     5693.24     77.14 o 
  -4   8   2       12.36       26.81     19.00 o 
  -3   8   2     7431.90     7507.77    105.58 o 
  -2   8   2     1769.28     1830.47     45.94 o 
  -1   8   2     3591.51     3591.74     61.12 o 
   0   8   2     1635.41     1737.10     53.78 o 
   1   8   2       33.57       65.24     18.76 o 
   2   8   2     3052.54     2954.64     38.64 o 
   3   8   2      405.48      491.78     31.72 o 
   4   8   2     1981.24     1959.27     96.29 o 
   5   8   2      316.35      365.93     29.00 o 
   6   8   2     3904.26     3911.47     98.20 o 
   7   8   2        0.29      -24.55     33.90 o 
   8   8   2     5891.19     5584.24    126.55 o 
   9   8   2     2236.06     2243.01     74.65 o 
  10   8   2     1533.09     1633.00    102.71 o 
  11   8   2     1576.92     1768.98    104.95 o 
  12   8   2       19.74      -20.27     40.99 o 
  13   8   2     1700.96     1855.72     86.27 o 
  14   8   2      217.10      235.49     68.93 o 
 -13   9   2      620.58      650.77     84.74 o 
 -12   9   2     1122.58     1339.49    166.78 o 
 -11   9   2     3044.75     2873.00    106.75 o 
 -10   9   2      177.23      138.45     60.67 o 
  -9   9   2     6541.60     6327.74    177.67 o 
  -8   9   2     1879.91     2109.54    136.67 o 
  -7   9   2     4582.48     4340.31     72.47 o 
  -6   9   2     4707.46     4790.07     63.38 o 
  -5   9   2      534.69      463.39     16.25 o 
  -4   9   2     9548.29     9590.88    164.06 o 
  -3   9   2     2807.05     2945.05     54.27 o 
  -2   9   2     5824.43     5944.63     86.46 o 
  -1   9   2      354.89      513.04     36.95 o 
   0   9   2     5514.73     5690.90    125.87 o 
   1   9   2     2857.69     3055.83     81.54 o 
   2   9   2     1520.49     1494.35     70.38 o 
   3   9   2     1090.90     1092.56     22.89 o 
   4   9   2      841.94      828.74     25.27 o 
   5   9   2     1587.03     1583.52     43.16 o 
   6   9   2      640.95      640.87     43.50 o 
   7   9   2     2773.03     2821.93     62.14 o 
   8   9   2       39.61       74.76     28.37 o 
   9   9   2     2814.76     2830.53     86.79 o 
  10   9   2     1485.81     1406.76     62.30 o 
  11   9   2      230.93      198.07     44.70 o 
  12   9   2     2681.85     2888.02    112.47 o 
  13   9   2      116.48      183.52     60.57 o 
 -12  10   2     1339.74     1277.11     86.31 o 
 -11  10   2        8.15       -6.26     27.85 o 
 -10  10   2      939.80     1116.42    129.70 o 
  -9  10   2      184.96      206.43     37.20 o 
  -8  10   2     2005.58     1937.06     66.98 o 
  -7  10   2      716.65      666.18     27.43 o 
  -6  10   2     1981.43     1548.54    162.73 o 
  -5  10   2     1902.78     2024.96     55.72 o 
  -4  10   2     1572.55     1496.08     71.55 o 
  -3  10   2    11759.78    11600.31    170.95 o 
  -2  10   2       56.16       37.20     31.55 o 
  -1  10   2     9796.68     9755.36    148.63 o 
   0  10   2     1980.23     2094.92     76.63 o 
   1  10   2     3277.41     3316.29    152.36 o 
   2  10   2     6288.66     6408.84    107.48 o 
   3  10   2     2979.73     2876.27    110.92 o 
   4  10   2     8461.27     8161.58    131.31 o 
   5  10   2      815.93      843.95     33.25 o 
   6  10   2     3083.50     2985.37     73.21 o 
   7  10   2     3322.74     3328.56     69.66 o 
   8  10   2     1507.40     1473.85     58.13 o 
   9  10   2     3169.60     3211.14     81.04 o 
  10  10   2       82.84       77.38     30.11 o 
  11  10   2     2678.06     2683.80    100.15 o 
  12  10   2       65.15       38.29     48.59 o 
 -10  11   2      206.55      182.32     59.69 o 
  -9  11   2      718.34      735.46     69.77 o 
  -8  11   2      132.59      167.97     31.00 o 
  -7  11   2     1250.00     1212.59     88.20 o 
  -6  11   2      849.52      876.28     43.61 o 
  -5  11   2     1278.10     1187.09     68.12 o 
  -4  11   2     3399.24     3298.01     83.78 o 
  -3  11   2       84.14       83.70     26.79 o 
  -2  11   2     5539.02     5629.96    100.88 o 
  -1  11   2        5.32       19.58     21.06 o 
   0  11   2     9267.21     9361.30    227.16 o 
   1  11   2     4784.81     4783.73    130.38 o 
   2  11   2     1689.16     1487.62    146.98 o 
   3  11   2     8643.59     8578.84    180.25 o 
   4  11   2      531.50      489.51     70.52 o 
   5  11   2     5120.57     4537.86    262.63 o 
   6  11   2     1471.90     1329.92     74.23 o 
   7  11   2     2387.87     2168.41    111.48 o 
   8  11   2     3010.29     2810.13    117.68 o 
   9  11   2      198.18      157.47     30.28 o 
  10  11   2     1825.17     1898.51    136.02 o 
  -9  12   2      545.27      606.84     60.76 o 
  -8  12   2     1135.21     1182.74     68.15 o 
  -7  12   2     1500.08     1575.27     86.73 o 
  -6  12   2      759.38      709.86     36.79 o 
  -5  12   2     3023.56     3017.21     68.33 o 
  -4  12   2        0.65       28.74     25.19 o 
  -3  12   2     3315.13     3329.55    110.09 o 
  -2  12   2      772.24      786.09     41.59 o 
  -1  12   2     2208.84     2192.63     88.82 o 
   0  12   2     1618.26     1570.00     66.75 o 
   1  12   2      313.30      296.24     52.30 o 
   2  12   2     1796.75     1715.39     96.06 o 
   3  12   2      134.61      204.68     41.32 o 
   4  12   2     2264.87     2373.28     86.12 o 
   5  12   2      121.14      178.57     49.75 o 
   6  12   2     2362.39     2526.96    109.07 o 
   7  12   2      322.94      351.63     37.14 o 
   8  12   2      821.58      920.67     74.63 o 
   9  12   2      714.94      727.29     99.88 o 
  -7  13   2     1204.98     1154.83     71.03 o 
  -6  13   2     1603.53     1667.86     85.14 o 
  -5  13   2      317.74      301.33     55.85 o 
  -4  13   2     2540.94     2576.33    119.67 o 
  -3  13   2      314.07      330.23     98.92 o 
  -2  13   2      651.13      683.76     55.08 o 
  -1  13   2      599.39      713.37     58.00 o 
   0  13   2        4.25       19.55     45.29 o 
   1  13   2      615.48      762.34     71.77 o 
   2  13   2        7.26       27.75     52.55 o 
   3  13   2      384.14      394.99     74.62 o 
   4  13   2      119.37       96.74     42.92 o 
   5  13   2      618.66      793.12     63.87 o 
   6  13   2        0.92      -49.36     49.36 o 
   7  13   2      775.83      996.26     87.46 o 
  -4  14   2      139.58      134.40    118.53 o 
  -3  14   2      562.61      816.51     62.58 o 
  -2  14   2       38.52       86.84     61.32 o 
  -1  14   2      489.97      950.92    338.63 o 
   0  14   2      182.90      129.23     47.05 o 
   1  14   2      214.37      279.81     54.80 o 
   2  14   2      257.49      306.49     66.71 o 
   3  14   2      188.29      165.49     72.14 o 
 -16   1   3       44.73       23.45     43.51 o 
 -15   1   3        3.98       18.89     33.35 o 
 -14   1   3      550.07      685.72     87.65 o 
 -13   1   3      575.62      557.52     44.10 o 
 -12   1   3       69.10       72.39     39.51 o 
 -11   1   3     2034.43     2018.97     80.66 o 
 -10   1   3     1834.30     2005.81     59.44 o 
  -9   1   3     2206.58     2150.93     61.71 o 
  -8   1   3    10681.20    11323.25    159.47 o 
  -7   1   3       17.40       24.74     22.91 o 
  -6   1   3    10332.66    10342.07    153.53 o 
  -5   1   3    11216.45    12030.95    181.90 o 
  -4   1   3     1178.54     1379.65     62.71 o 
  -3   1   3    11759.89    11646.38    135.63 o 
  -2   1   3     1989.44     2214.65     35.36 o 
  -1   1   3    14408.87    14243.60    357.03 o 
   0   1   3    28135.21    29393.76    417.94 o 
   1   1   3     2944.29     3241.64     53.04 o 
   2   1   3     2890.70     3189.03     52.08 o 
   3   1   3        9.86        4.05     26.04 o 
   4   1   3     6426.84     6502.97     91.83 o 
   5   1   3     2112.48     2204.18     59.09 o 
   6   1   3     1561.29     1724.85     49.80 o 
   7   1   3        5.67       -4.59     25.65 o 
   8   1   3      239.63      276.92     45.57 o 
   9   1   3     4620.98     4521.24    105.68 o 
  10   1   3     4184.30     4462.37    131.38 o 
  11   1   3        5.96      -36.86     38.34 o 
  12   1   3     3132.27     2960.72    104.71 o 
  13   1   3      610.62      519.20     53.54 o 
  14   1   3       98.52       78.37     46.15 o 
  15   1   3     1428.93     1405.38     88.84 o 
  16   1   3       89.92      203.97     76.29 o 
 -16   2   3      886.55      929.46     70.72 o 
 -15   2   3       32.19        4.41     31.25 o 
 -14   2   3      165.03      126.88     40.45 o 
 -13   2   3       16.25       47.95     33.98 o 
 -12   2   3      644.78      800.06    119.95 o 
 -11   2   3     6923.87     6656.31    149.10 o 
 -10   2   3        6.12       50.21     35.97 o 
  -9   2   3     4024.57     3919.33     88.74 o 
  -8   2   3     1670.15     1963.26    121.09 o 
  -7   2   3     6200.90     6088.16    102.77 o 
  -6   2   3        7.74       19.53     24.51 o 
  -5   2   3    15590.91    15659.41    198.67 o 
  -4   2   3    14054.16    15373.43    195.55 o 
  -3   2   3    32454.07    33508.74    462.60 o 
  -2   2   3    12430.83    12386.82    162.29 o 
  -1   2   3    27347.29    27505.34    288.32 o 
   0   2   3    12515.71    12351.58    102.83 o 
   1   2   3      220.03      258.13     15.45 o 
   2   2   3     1072.77      983.57     35.93 o 
   3   2   3     7305.09     7691.03     98.24 o 
   4   2   3      425.46      456.17     32.16 o 
   5   2   3     7445.69     7077.28    104.60 o 
   6   2   3      761.49      828.61     37.95 o 
   7   2   3    14570.69    14434.16    211.74 o 
   8   2   3       10.27       13.25     29.39 o 
   9   2   3     7849.38     8009.20    162.98 o 
  10   2   3      918.62      943.57     81.59 o 
  11   2   3     3006.05     2883.97    116.60 o 
  12   2   3     1381.24     1317.09     68.02 o 
  13   2   3      125.58      161.54     44.39 o 
  14   2   3     1711.70     1682.57     81.13 o 
  15   2   3        0.13       -5.68     46.61 o 
  16   2   3     1270.79     1241.56    114.82 o 
 -16   3   3        1.33       70.51     55.83 o 
 -15   3   3     2339.17     2184.01     80.58 o 
 -14   3   3     1609.31     1528.79     77.95 o 
 -13   3   3      813.23      770.11     49.01 o 
 -12   3   3     3054.91     3190.59     87.77 o 
 -11   3   3     1567.43     1638.19     61.84 o 
 -10   3   3     6603.74     6274.93    123.32 o 
  -9   3   3      126.03      202.25     29.86 o 
  -8   3   3     1497.34     1471.35     49.20 o 
  -7   3   3      114.07      186.42     57.76 o 
  -6   3   3     3931.09     4015.04     58.29 o 
  -5   3   3       25.50       41.93     15.99 o 
  -4   3   3    11003.40    10769.68    122.23 o 
  -3   3   3      512.84      420.08     23.92 o 
  -2   3   3    45965.72    44770.19    641.27 o 
  -1   3   3     6128.83     6040.64     72.52 o 
   0   3   3     2750.61     2767.38     38.52 o 
   1   3   3    53707.28    53869.59    751.32 o 
   2   3   3     8847.14     9191.90     90.20 o 
   3   3   3    27507.14    27510.85    374.49 o 
   4   3   3    22536.49    22258.77    289.85 o 
   5   3   3     8114.66     7779.69    117.06 o 
   6   3   3    41724.81    41330.78    666.48 o 
   7   3   3      619.21      798.85     65.83 o 
   8   3   3    17006.70    17084.35    290.15 o 
   9   3   3     7549.73     7327.77    171.13 o 
  10   3   3      446.84      360.46     50.93 o 
  11   3   3     2027.54     1975.53     73.35 o 
  12   3   3      206.91      195.88     45.95 o 
  13   3   3     2049.67     2111.77     94.95 o 
  14   3   3       58.58       89.02     47.72 o 
  15   3   3      376.82      289.58     81.07 o 
  16   3   3        1.71       45.91     63.40 o 
 -16   4   3     2200.81     2264.24    130.70 o 
 -15   4   3        2.12        9.16     37.95 o 
 -14   4   3     4208.42     4073.34    112.63 o 
 -13   4   3     1701.01     1752.36     73.24 o 
 -12   4   3     5351.80     5371.13    136.41 o 
 -11   4   3     5575.21     5476.80    155.44 o 
 -10   4   3      232.84      244.78     38.27 o 
  -9   4   3     4033.09     3864.62     79.29 o 
  -8   4   3      207.70      187.71     26.68 o 
  -7   4   3     6018.20     5944.65     87.65 o 
  -6   4   3      400.52      411.69     29.30 o 
  -5   4   3     5135.18     4705.31     76.05 o 
  -4   4   3     2849.52     2752.56     49.82 o 
  -3   4   3     7028.41     6909.18     96.41 o 
  -2   4   3    46241.57    47211.74    714.15 o 
  -1   4   3     7286.19     6964.98    104.67 o 
   0   4   3    45032.48    42490.86    810.42 o 
   1   4   3       53.92       36.20     10.18 o 
   2   4   3    34524.25    33719.73    464.99 o 
   3   4   3     2698.00     2489.46     75.63 o 
   4   4   3     6412.50     6159.60    111.73 o 
   5   4   3    31148.50    31085.30    460.64 o 
   6   4   3      108.25      112.39     26.75 o 
   7   4   3    11385.80    11109.56    218.82 o 
   8   4   3      342.26      418.56     43.58 o 
   9   4   3     2478.08     2434.24     92.23 o 
  10   4   3     1959.25     1890.17     84.28 o 
  11   4   3     1093.93     1048.64     91.22 o 
  12   4   3     5402.33     5407.83    137.15 o 
  13   4   3       31.12       62.65     42.83 o 
  14   4   3     1924.86     2079.39     87.50 o 
  15   4   3       43.78       73.77     45.11 o 
  16   4   3     1307.97     1462.35    158.30 o 
 -15   5   3     2155.15     2000.78    132.81 o 
 -14   5   3       86.35       83.37     45.99 o 
 -13   5   3     5316.99     5312.13    145.71 o 
 -12   5   3     1510.79     1637.57     97.77 o 
 -11   5   3     7559.08     7406.83    146.93 o 
 -10   5   3     7576.22     7687.15    136.11 o 
  -9   5   3     3407.62     3384.44     87.14 o 
  -8   5   3    19377.71    19434.70    294.95 o 
  -7   5   3     1526.20     1434.07     48.53 o 
  -6   5   3    19826.84    19206.42    284.38 o 
  -5   5   3    14925.58    15789.31    202.79 o 
  -4   5   3     4422.99     4297.78    105.57 o 
  -3   5   3    57428.65    58681.73    986.02 o 
  -2   5   3      609.54      689.81     21.89 o 
  -1   5   3    54877.54    56034.97   1030.25 o 
   0   5   3     6292.00     6084.82     61.08 o 
   1   5   3    16816.80    16505.07    196.43 o 
   2   5   3     1100.13      885.21     25.70 o 
   3   5   3     3778.80     3818.08     53.70 o 
   4   5   3     7295.57     7643.36    108.35 o 
   5   5   3      123.25      225.90     24.73 o 
   6   5   3     1220.75     1121.07     45.51 o 
   7   5   3     2508.13     2664.87     87.63 o 
   8   5   3     5116.30     5155.03    112.56 o 
   9   5   3      951.72      856.74     55.81 o 
  10   5   3     3979.56     4080.71    109.61 o 
  11   5   3     1317.39     1179.08     69.76 o 
  12   5   3     2227.03     2413.02     86.81 o 
  13   5   3     5299.34     5019.29    141.21 o 
  14   5   3      224.77      251.49     63.86 o 
  15   5   3     5071.17     4939.16    178.07 o 
 -15   6   3       16.88       76.69     39.94 o 
 -14   6   3     1854.23     1913.40     77.38 o 
 -13   6   3      256.34      199.27     43.73 o 
 -12   6   3     4388.65     4195.72    109.69 o 
 -11   6   3     3141.56     3105.72     87.19 o 
 -10   6   3     3012.84     2894.51     88.50 o 
  -9   6   3    10913.89    11040.15    190.49 o 
  -8   6   3      274.92      285.86     34.03 o 
  -7   6   3    12894.25    12550.15    192.84 o 
  -6   6   3     7592.67     7403.93    123.22 o 
  -5   6   3     8825.20     8752.02    175.42 o 
  -4   6   3    11252.70    11037.01    180.13 o 
  -3   6   3     5951.22     6148.20     60.56 o 
  -2   6   3    23607.00    23373.00    326.83 o 
  -1   6   3     2733.04     3235.37     47.21 o 
   0   6   3    15267.87    14647.92    194.11 o 
   1   6   3     7627.36     7391.14     83.70 o 
   2   6   3     8424.86     8154.00     99.19 o 
   3   6   3    12514.07    12700.31    180.60 o 
   4   6   3     1760.70     1908.12     49.57 o 
   5   6   3     3206.98     3017.68     66.19 o 
   6   6   3     2080.28     2242.47     62.94 o 
   7   6   3     4592.06     4383.48     91.62 o 
   8   6   3      262.91      301.19     41.54 o 
   9   6   3     8247.18     8299.63    159.09 o 
  10   6   3      227.38      199.70     39.56 o 
  11   6   3     3383.58     3366.82    104.25 o 
  12   6   3     2397.74     2415.70    107.90 o 
  13   6   3     1070.06     1163.40     86.44 o 
  14   6   3     3956.25     3860.16    146.13 o 
  15   6   3       16.72       22.59     56.44 o 
 -14   7   3     1028.69     1227.01     82.92 o 
 -13   7   3      919.26      964.60    108.82 o 
 -12   7   3     2692.97     2824.69    100.11 o 
 -11   7   3        8.73        5.09     27.40 o 
 -10   7   3     3307.07     3221.52     84.88 o 
  -9   7   3      974.94     1002.74     51.64 o 
  -8   7   3     3305.05     3343.04     74.86 o 
  -7   7   3      366.09      342.88     45.86 o 
  -6   7   3     1457.06     1546.26     54.43 o 
  -5   7   3     1681.19     1822.91     64.65 o 
  -4   7   3     6578.40     6773.46    115.90 o 
  -3   7   3     3849.82     3909.80     54.35 o 
  -2   7   3     9473.52     9416.52    118.18 o 
  -1   7   3     5172.28     5235.68     87.40 o 
   0   7   3     5292.34     5221.69     73.05 o 
   1   7   3    21347.34    20953.32    229.99 o 
   2   7   3      792.64      736.60     45.35 o 
   3   7   3    18073.18    17983.13    273.39 o 
   4   7   3    19060.93    19073.92    327.58 o 
   5   7   3     2415.29     2492.69     68.75 o 
   6   7   3    14008.23    13684.89    205.18 o 
   7   7   3       55.10       28.50     31.41 o 
   8   7   3    12116.28    11677.56    203.91 o 
   9   7   3     2012.08     1971.63    118.93 o 
  10   7   3     1245.88     1164.64     93.17 o 
  11   7   3     2439.82     2575.62     86.48 o 
  12   7   3      238.19      380.19     50.41 o 
  13   7   3     2103.02     2204.79    151.57 o 
  14   7   3       58.76      137.63     73.65 o 
 -14   8   3      880.32      904.24     66.52 o 
 -13   8   3     1101.25     1176.69     80.46 o 
 -12   8   3      330.74      339.55     49.50 o 
 -11   8   3     1877.43     2044.51     89.49 o 
 -10   8   3       56.70       66.21     49.67 o 
  -9   8   3      807.42      846.83    103.15 o 
  -8   8   3       24.44       22.79     32.18 o 
  -7   8   3     2109.87     2165.26    110.18 o 
  -6   8   3      117.63       69.11     35.36 o 
  -5   8   3     1965.14     1866.03     46.47 o 
  -4   8   3      137.11      206.60     21.32 o 
  -3   8   3     1340.01     1305.34     33.30 o 
  -2   8   3      523.56      619.79     25.95 o 
  -1   8   3     3085.13     3221.27     54.79 o 
   0   8   3     8912.49     9321.36    141.29 o 
   1   8   3      449.98      445.98     15.63 o 
   2   8   3    11663.38    11630.54    116.06 o 
   3   8   3     3147.47     2954.92     51.31 o 
   4   8   3     6051.07     6053.59    115.05 o 
   5   8   3     9642.24     9680.43    151.81 o 
   6   8   3      399.69      448.85     76.26 o 
   7   8   3     5166.71     5240.04     99.82 o 
   8   8   3      328.28      401.08     44.13 o 
   9   8   3     2511.03     2685.48     95.43 o 
  10   8   3     1005.68     1067.42     66.54 o 
  11   8   3      838.62      929.72     75.05 o 
  12   8   3      994.26     1193.11     89.84 o 
  13   8   3        2.93       52.67     56.78 o 
  14   8   3       96.56      174.05    131.32 o 
 -13   9   3      204.68      189.44     58.71 o 
 -12   9   3       60.72       57.39     44.30 o 
 -11   9   3      485.67      744.74     91.92 o 
 -10   9   3     1859.71     1841.66     82.73 o 
  -9   9   3      210.61      166.28     54.00 o 
  -8   9   3     3303.47     3347.00    116.85 o 
  -7   9   3      585.89      539.91     31.73 o 
  -6   9   3     3640.24     3522.19     45.99 o 
  -5   9   3     2335.01     2309.52     47.15 o 
  -4   9   3     1354.30     1393.40     79.06 o 
  -3   9   3      714.44      829.17     41.20 o 
  -2   9   3      344.12      386.45     26.52 o 
  -1   9   3     2842.60     2938.46     70.46 o 
   0   9   3      383.54      421.53     32.55 o 
   1   9   3      850.32      972.36     55.30 o 
   2   9   3     1479.31     1400.26     61.37 o 
   3   9   3      110.83       95.28     24.98 o 
   4   9   3      457.67      444.24     27.82 o 
   5   9   3       27.35       49.44     26.02 o 
   6   9   3       29.29        6.72     23.03 o 
   7   9   3       23.68      -12.23     26.92 o 
   8   9   3      779.52      818.84     49.86 o 
   9   9   3       26.01      -12.35     26.01 o 
  10   9   3     2022.51     1979.65     62.15 o 
  11   9   3      239.79      310.94     41.41 o 
  12   9   3      668.60      791.71     69.67 o 
  13   9   3      330.49      234.63     61.84 o 
 -12  10   3      154.35      140.90     89.63 o 
 -11  10   3       11.68       22.56     49.29 o 
 -10  10   3      171.65      145.65     28.63 o 
  -9  10   3      613.72      703.12     72.91 o 
  -8  10   3        6.21        4.29     22.20 o 
  -7  10   3     1890.11     1671.53     61.64 o 
  -6  10   3      888.33      958.69     36.79 o 
  -5  10   3     1140.85     1169.54     40.56 o 
  -4  10   3     1125.25     1098.74     42.87 o 
  -3  10   3      751.74      748.97     37.00 o 
  -2  10   3      468.22      539.42     57.96 o 
  -1  10   3       41.98       72.64     24.25 o 
   0  10   3        5.35      -15.08     17.56 o 
   1  10   3      382.63      373.56     46.41 o 
   2  10   3       66.39       77.76     11.35 o 
   3  10   3       65.44       88.99     10.49 o 
   4  10   3      797.84      790.51     23.87 o 
   5  10   3      323.17      272.18     19.27 o 
   6  10   3        2.16        5.40     23.93 o 
   7  10   3      129.54      152.00     26.99 o 
   8  10   3      218.19      171.36     29.56 o 
   9  10   3       23.03       36.82     27.18 o 
  10  10   3        3.84      -47.53     47.53 o 
  11  10   3      193.59      187.19     39.48 o 
  12  10   3       57.98       40.20     48.42 o 
 -10  11   3      297.22      307.12     55.25 o 
  -9  11   3       45.83       39.02     47.82 o 
  -8  11   3      465.58      431.85     79.09 o 
  -7  11   3       44.41       70.52     24.15 o 
  -6  11   3      213.43      159.78     28.11 o 
  -5  11   3       69.29       23.64     22.88 o 
  -4  11   3      222.48      255.19     26.72 o 
  -3  11   3      437.77      463.15     35.40 o 
  -2  11   3        0.34       -0.56     24.39 o 
  -1  11   3       99.96      101.95     24.46 o 
   0  11   3        1.91      -30.22     37.86 o 
   1  11   3      187.83      180.41     47.35 o 
   2  11   3      557.81      560.48     49.41 o 
   3  11   3      279.59      248.95     32.18 o 
   4  11   3        1.05        0.27     14.09 o 
   5  11   3        0.17       -5.44     18.23 o 
   6  11   3        1.25       11.91     30.57 o 
   7  11   3       73.11       76.95     25.71 o 
   8  11   3      144.46      108.53     24.64 o 
   9  11   3       60.78       33.28     36.56 o 
  10  11   3       43.22      -27.14     31.25 o 
  -9  12   3      539.83      465.43     53.01 o 
  -8  12   3      183.42      147.24     56.70 o 
  -7  12   3     1982.07     2065.67     90.99 o 
  -6  12   3      240.90      234.62     32.13 o 
  -5  12   3      929.58      895.52     38.41 o 
  -4  12   3     1409.69     1356.77     68.87 o 
  -3  12   3        1.03      -21.56     21.56 o 
  -2  12   3     1100.02     1080.89     80.65 o 
  -1  12   3      875.58      994.23     57.98 o 
   0  12   3      167.86      243.86     43.79 o 
   1  12   3     1242.56     1041.94    241.03 o 
   2  12   3       69.22      110.32     42.88 o 
   3  12   3      152.04      125.34     66.31 o 
   4  12   3       58.73       71.07     39.02 o 
   5  12   3       65.81       53.08     44.69 o 
   6  12   3       26.24      -40.54     40.54 o 
   7  12   3      107.95      130.30     26.82 o 
   8  12   3       32.82      -47.51     47.51 o 
   9  12   3      197.88      194.87     78.85 o 
  -7  13   3        9.38       44.99     37.93 o 
  -6  13   3      476.88      497.12     53.31 o 
  -5  13   3      111.59      110.67     43.06 o 
  -4  13   3      561.84      587.02     53.51 o 
  -3  13   3      389.81      564.66     52.81 o 
  -2  13   3      365.48      331.88     62.99 o 
  -1  13   3      958.98     1001.79     93.21 o 
   0  13   3        2.50       -3.69     34.07 o 
   1  13   3      806.89      889.78    103.55 o 
   2  13   3      140.88      117.99     42.60 o 
   3  13   3      621.66      725.60     67.29 o 
   4  13   3      798.81      829.81     73.83 o 
   5  13   3      166.36       75.17     49.79 o 
   6  13   3     1430.86     1464.22    118.81 o 
   7  13   3       18.26       46.04     49.68 o 
  -3  14   3      535.84      566.67    146.30 o 
  -2  14   3      455.72      444.28     66.90 o 
  -1  14   3      939.34      976.71     95.00 o 
   0  14   3     2383.93     2579.80    152.46 o 
   1  14   3        2.33       -1.55     33.04 o 
   2  14   3     2076.58     1867.24    270.77 o 
   3  14   3      598.44      616.63     65.92 o 
 -16   0   4     1821.88     1715.68    110.04 o 
 -15   0   4     5759.13     5670.80    183.36 o 
 -14   0   4       54.39      101.88     63.66 o 
 -13   0   4     4426.18     4663.77    172.73 o 
 -12   0   4     2150.13     2356.52    110.80 o 
 -11   0   4     6052.31     6022.83    158.77 o 
 -10   0   4     3892.97     4206.24    183.47 o 
  -9   0   4     2344.70     2173.36     96.52 o 
  -8   0   4     5041.74     5224.97    187.71 o 
  -7   0   4      215.15      330.09     32.82 o 
  -6   0   4     6203.52     6142.47    105.02 o 
  -5   0   4     2176.92     2189.95     89.46 o 
  -4   0   4      735.97      801.83     38.55 o 
  -3   0   4     1786.41     1740.03     40.43 o 
  -2   0   4      400.67      630.11     70.06 o 
  -1   0   4      493.75      407.91     17.42 o 
   0   0   4    30518.72    34643.75    498.66 o 
   1   0   4    63674.98    67664.12   1275.39 o 
   2   0   4     8758.97     9197.58    219.66 o 
   3   0   4    11147.31    10727.42    213.11 o 
   4   0   4    12827.72    12425.23    333.56 o 
   5   0   4    59975.66    60773.54   1527.36 o 
   6   0   4    40101.39    41129.55    945.71 o 
   7   0   4     2163.07     2391.48    110.69 o 
   8   0   4    17061.06    15369.03    344.27 o 
   9   0   4     1206.52     1130.87     83.81 o 
  10   0   4    10547.48    10536.58    334.70 o 
  11   0   4    11154.64    10760.57    301.91 o 
  12   0   4     1471.93     1527.94    176.97 o 
  13   0   4     7274.29     6882.79    222.83 o 
  14   0   4      574.58      429.56    103.99 o 
  15   0   4     2026.12     1815.44    169.20 o 
  16   0   4        0.12       14.63     60.59 o 
 -16   1   4     2381.96     2395.16     95.83 o 
 -15   1   4      318.76      288.11     41.92 o 
 -14   1   4     3310.80     3434.61    109.50 o 
 -13   1   4       33.26      -29.33     29.33 o 
 -12   1   4     6624.22     6614.87    122.97 o 
 -11   1   4      935.00     1051.44     65.66 o 
 -10   1   4     3587.39     3476.91     75.55 o 
  -9   1   4     5368.28     5150.63     88.54 o 
  -8   1   4     2959.68     3061.63     77.73 o 
  -7   1   4    11070.65    10699.08    144.13 o 
  -6   1   4     5364.89     6360.52    108.76 o 
  -5   1   4    30803.04    31465.27    442.59 o 
  -4   1   4    11949.74    12417.22    133.97 o 
  -3   1   4     9079.71     8660.71     85.23 o 
  -2   1   4     8097.03     7384.96    144.82 o 
  -1   1   4      442.49      425.87     17.21 o 
   0   1   4    28268.26    29064.97    237.84 o 
   1   1   4      134.92      255.69     27.71 o 
   2   1   4    13012.19    13223.36    173.44 o 
   3   1   4     2109.98     1948.22     54.62 o 
   4   1   4    14630.54    14398.15    191.34 o 
   5   1   4    25337.41    24940.09    366.64 o 
   6   1   4     7405.11     7002.23    122.50 o 
   7   1   4    15091.52    14276.75    225.86 o 
   8   1   4      924.85     1057.94     55.98 o 
   9   1   4    10269.43     9781.54    210.62 o 
  10   1   4      412.07      395.55     54.29 o 
  11   1   4    10831.67    10440.87    224.81 o 
  12   1   4     4997.29     4512.32    160.06 o 
  13   1   4     1486.55     1513.09    105.07 o 
  14   1   4     2301.74     2445.99    118.19 o 
  15   1   4      251.96      267.09     73.73 o 
  16   1   4     1765.42     1618.46    136.68 o 
 -16   2   4      229.92      188.89     43.31 o 
 -15   2   4      549.53      560.59     82.43 o 
 -14   2   4      906.73     1006.20     59.28 o 
 -13   2   4     1299.79     1278.63     64.68 o 
 -12   2   4      386.21      482.85     56.00 o 
 -11   2   4     5975.94     5922.37    121.99 o 
 -10   2   4      341.41      288.39     35.70 o 
  -9   2   4    21365.00    21157.80    318.90 o 
  -8   2   4     8226.69     7907.41    117.38 o 
  -7   2   4     9836.54     9771.00    127.74 o 
  -6   2   4    35384.07    34184.07    499.53 o 
  -5   2   4     1864.09     2132.93     38.38 o 
  -4   2   4    76216.21    81456.84   1498.23 o 
  -3   2   4    37748.82    36792.43    502.11 o 
  -2   2   4    26810.85    25686.06    350.76 o 
  -1   2   4      144.14      153.30     11.91 o 
   0   2   4     2574.10     2404.13     29.15 o 
   1   2   4    21785.92    21989.08    221.57 o 
   2   2   4     4189.44     4454.83     76.45 o 
   3   2   4     4882.32     4795.82     69.27 o 
   4   2   4    20542.85    20683.39    367.93 o 
   5   2   4     4533.06     4426.40     79.82 o 
   6   2   4     4827.05     4882.55     93.94 o 
   7   2   4      256.25      148.31     33.49 o 
   8   2   4      571.95      654.93     47.29 o 
   9   2   4     2028.18     2036.68     77.97 o 
  10   2   4     2815.66     2828.02     89.42 o 
  11   2   4      114.36      133.02     41.38 o 
  12   2   4     8990.52     8837.12    238.11 o 
  13   2   4      892.55      994.53     64.92 o 
  14   2   4     1909.65     2098.28    162.32 o 
  15   2   4     2587.14     2537.04    111.71 o 
  16   2   4      316.24      323.54     97.37 o 
 -16   3   4      802.26      742.41     80.58 o 
 -15   3   4       88.84       11.20     35.30 o 
 -14   3   4      946.04      994.19     54.63 o 
 -13   3   4        7.81       35.62     35.41 o 
 -12   3   4      969.75      986.18     48.38 o 
 -11   3   4     1092.01     1067.14     67.44 o 
 -10   3   4     8723.44     8629.89    166.05 o 
  -9   3   4     1599.71     1575.73     49.18 o 
  -8   3   4     3302.22     3335.49     70.21 o 
  -7   3   4    12001.52    12814.78    174.72 o 
  -6   3   4      485.77      532.08     32.26 o 
  -5   3   4    12744.45    12753.92    171.30 o 
  -4   3   4      454.55      391.14     22.58 o 
  -3   3   4    25834.83    25836.80    318.19 o 
  -2   3   4    27251.58    27325.96    290.09 o 
  -1   3   4     1105.35     1239.67     20.23 o 
   0   3   4    32431.32    32377.63    333.09 o 
   1   3   4     1666.44     1907.40     37.48 o 
   2   3   4    15770.56    16088.97    169.47 o 
   3   3   4     1005.05     1101.60     34.24 o 
   4   3   4     2743.90     2319.40     46.14 o 
   5   3   4     4268.04     4120.44     78.20 o 
   6   3   4     3365.12     3158.40     75.59 o 
   7   3   4     4072.84     3674.39     83.43 o 
   8   3   4     1856.33     2010.09     93.24 o 
   9   3   4     4292.60     4025.99    108.83 o 
  10   3   4      264.95      243.75     44.95 o 
  11   3   4     1146.97     1285.55     64.29 o 
  12   3   4       51.40       14.91     41.98 o 
  13   3   4      724.26      672.47     59.10 o 
  14   3   4      881.57      989.13     76.59 o 
  15   3   4      109.03      115.50     53.08 o 
  16   3   4      848.65      837.62    126.96 o 
 -16   4   4      303.79      319.76     54.56 o 
 -15   4   4     1068.10     1265.79     95.40 o 
 -14   4   4        0.97       -6.71     45.95 o 
 -13   4   4     1509.97     1727.97     71.34 o 
 -12   4   4      854.94      989.96    132.10 o 
 -11   4   4      821.02      977.53     53.35 o 
 -10   4   4     1090.84     1168.44     58.18 o 
  -9   4   4        1.51       -9.78     26.91 o 
  -8   4   4       77.83      144.22     31.35 o 
  -7   4   4     3999.08     3897.57     63.93 o 
  -6   4   4      312.32      352.55     22.48 o 
  -5   4   4      769.79      807.88     45.28 o 
  -4   4   4       47.84       13.86     12.65 o 
  -3   4   4      330.12      321.57     16.37 o 
  -2   4   4      184.46      225.28      8.42 o 
  -1   4   4      526.71      542.66     19.85 o 
   0   4   4     3140.18     2930.14     26.22 o 
   1   4   4     2845.48     2750.66     30.91 o 
   2   4   4    14099.52    14412.62    179.99 o 
   3   4   4    12211.22    12153.96    131.95 o 
   4   4   4        2.74      -25.36     25.36 o 
   5   4   4    12217.46    12019.14    176.88 o 
   6   4   4     8053.27     7730.63    121.27 o 
   7   4   4      311.46      309.21     38.20 o 
   8   4   4    10775.60    10815.03    233.23 o 
   9   4   4      100.04      143.84     58.38 o 
  10   4   4     2020.73     2074.78     98.73 o 
  11   4   4     1402.07     1320.40     73.07 o 
  12   4   4       85.58       86.66     72.02 o 
  13   4   4      230.16      329.25     60.21 o 
  14   4   4      152.64      231.23     51.17 o 
  15   4   4       82.76       59.90     56.80 o 
  16   4   4      166.99      111.78     58.49 o 
 -15   5   4       20.04       41.97     38.13 o 
 -14   5   4       50.25       22.23     31.58 o 
 -13   5   4      137.38      136.87     39.70 o 
 -12   5   4       13.71       86.89     31.55 o 
 -11   5   4     1772.80     1738.57     62.37 o 
 -10   5   4      417.76      478.48     57.22 o 
  -9   5   4     1101.98     1244.27     72.25 o 
  -8   5   4      821.11      885.00     44.14 o 
  -7   5   4      176.99      197.20     24.73 o 
  -6   5   4       80.41       69.57     19.12 o 
  -5   5   4     1857.74     1968.86    111.87 o 
  -4   5   4     4457.30     4372.44     85.70 o 
  -3   5   4       43.58       17.30     24.11 o 
  -2   5   4      264.66      674.86     77.33 o 
  -1   5   4       27.01       -1.52     26.12 o 
   0   5   4      726.62      740.45     29.15 o 
   1   5   4       14.19      -12.24     12.24 o 
   2   5   4       27.33       40.70     16.93 o 
   3   5   4     2281.58     2599.39     38.01 o 
   4   5   4     1252.77     1090.01     31.36 o 
   5   5   4     2663.09     3034.46     58.96 o 
   6   5   4      346.05      297.23     38.60 o 
   7   5   4     2431.05     2512.29     91.33 o 
   8   5   4      205.62      181.89     56.54 o 
   9   5   4      247.17      225.36     42.24 o 
  10   5   4     2755.46     2739.58    102.77 o 
  11   5   4      122.38      105.83     56.20 o 
  12   5   4      293.50      281.28     63.34 o 
  13   5   4        0.21       66.16     47.04 o 
  14   5   4       11.98       72.92     49.09 o 
  15   5   4      105.03      115.22     58.40 o 
 -15   6   4      361.72      329.34     52.32 o 
 -14   6   4      184.99      117.24     47.03 o 
 -13   6   4      697.02      668.52     50.98 o 
 -12   6   4     1406.96     1541.85     60.32 o 
 -11   6   4      216.64      194.84     38.09 o 
 -10   6   4      783.47      786.18     42.59 o 
  -9   6   4       30.31       79.94     31.26 o 
  -8   6   4     1737.41     1628.06     49.59 o 
  -7   6   4       84.49       84.45     25.40 o 
  -6   6   4      272.34      381.64     47.99 o 
  -5   6   4      435.45      602.07     47.96 o 
  -4   6   4      346.91      354.06     27.56 o 
  -3   6   4      286.16      341.68     30.88 o 
  -2   6   4     2301.01     2234.88     68.80 o 
  -1   6   4      995.85      893.58     58.88 o 
   0   6   4     8079.30     7883.60    107.06 o 
   1   6   4     3899.78     3681.44     44.70 o 
   2   6   4      728.11      684.24     68.09 o 
   3   6   4     7931.97     7770.80    102.06 o 
   4   6   4     3005.81     3022.66     56.12 o 
   5   6   4     5191.26     5129.09     88.99 o 
   6   6   4     1910.90     1943.00     77.28 o 
   7   6   4      238.73      247.71     34.39 o 
   8   6   4     2302.55     2052.73    102.84 o 
   9   6   4        2.32       -6.41     31.12 o 
  10   6   4      773.08      679.75     57.28 o 
  11   6   4      926.93      877.22    222.73 o 
  12   6   4      632.24      689.72     85.58 o 
  13   6   4      290.99      253.00     74.63 o 
  14   6   4       80.53       33.10     55.71 o 
  15   6   4       49.44      154.00     66.01 o 
 -14   7   4     1428.31     1441.19     69.65 o 
 -13   7   4      277.97      269.02     52.62 o 
 -12   7   4      741.24      739.75     92.19 o 
 -11   7   4     1255.61     1226.24     84.80 o 
 -10   7   4       86.85       83.58     28.85 o 
  -9   7   4       80.76      142.79     28.87 o 
  -8   7   4     1082.38     1017.16     53.61 o 
  -7   7   4     3442.24     3202.38     83.21 o 
  -6   7   4       63.90       78.71     27.90 o 
  -5   7   4      982.68      891.54     35.87 o 
  -4   7   4      490.18      490.21     25.76 o 
  -3   7   4     1499.76     1427.66     58.00 o 
  -2   7   4       16.11       27.53     18.10 o 
  -1   7   4     6747.06     6663.41    101.77 o 
   0   7   4      116.90      161.35     28.38 o 
   1   7   4     1791.61     1808.81     35.82 o 
   2   7   4     5273.46     5342.15     79.04 o 
   3   7   4      200.06      212.46     26.31 o 
   4   7   4     5386.24     5094.88     95.66 o 
   5   7   4     3068.74     2799.82     64.77 o 
   6   7   4     2338.24     2353.01     53.51 o 
   7   7   4     3226.90     3079.01    122.66 o 
   8   7   4      295.43      283.79     43.59 o 
   9   7   4     2595.69     2471.74     87.20 o 
  10   7   4      643.61      697.59     68.56 o 
  11   7   4     1079.21     1079.89     78.79 o 
  12   7   4      859.72      948.90     73.15 o 
  13   7   4       12.58      -70.17     70.17 o 
  14   7   4      546.51      524.14     81.78 o 
 -13   8   4     1086.41     1066.77    138.97 o 
 -12   8   4      193.51      146.64     40.89 o 
 -11   8   4     2516.50     2331.96     83.93 o 
 -10   8   4       18.79       44.03     42.47 o 
  -9   8   4     3061.82     2958.79    117.89 o 
  -8   8   4     5012.57     4585.67    122.71 o 
  -7   8   4       42.09       29.54     30.64 o 
  -6   8   4     4869.28     4981.88    101.96 o 
  -5   8   4      211.99      208.16     14.06 o 
  -4   8   4     6911.96     6746.89     98.10 o 
  -3   8   4     5690.41     5668.37     85.83 o 
  -2   8   4      802.06      725.68     49.35 o 
  -1   8   4     6509.59     6448.41    111.56 o 
   0   8   4        1.91        9.96     20.63 o 
   1   8   4     5888.68     5720.22     82.96 o 
   2   8   4     1770.80     1790.19     41.77 o 
   3   8   4     4124.89     3962.05     66.98 o 
   4   8   4     4202.91     3949.87     91.77 o 
   5   8   4      502.85      531.15     66.97 o 
   6   8   4      188.39      162.84     28.99 o 
   7   8   4     2525.05     2678.36     69.90 o 
   8   8   4     1775.49     1797.97     60.26 o 
   9   8   4      373.11      439.04     46.71 o 
  10   8   4     2039.50     2040.11    106.46 o 
  11   8   4        0.28       23.51     45.68 o 
  12   8   4      952.02      832.19     65.31 o 
  13   8   4      421.20      454.05     66.79 o 
 -13   9   4       28.15       73.24     46.84 o 
 -12   9   4     1255.10     1299.47    162.34 o 
 -11   9   4       11.63      -39.63     39.63 o 
 -10   9   4     2708.08     2457.56    101.59 o 
  -9   9   4      400.18      600.01     68.83 o 
  -8   9   4     3637.27     3522.45    102.77 o 
  -7   9   4     6910.45     6903.71    114.76 o 
  -6   9   4      635.39      553.89     49.88 o 
  -5   9   4     7059.02     6849.30    102.28 o 
  -4   9   4      774.71      897.19     35.06 o 
  -3   9   4     5079.77     4989.33    105.83 o 
  -2   9   4     8431.38     8578.75    127.06 o 
  -1   9   4     2117.10     2167.10     48.82 o 
   0   9   4     4039.26     4171.15     75.72 o 
   1   9   4        7.62       19.74     27.39 o 
   2   9   4     5038.75     4975.30     60.11 o 
   3   9   4      954.84      909.73     45.71 o 
   4   9   4     2601.89     2366.91     47.16 o 
   5   9   4     1474.82     1394.68     53.18 o 
   6   9   4      650.35      653.98     38.22 o 
   7   9   4      627.76      635.05     72.60 o 
   8   9   4      732.00      793.51     47.89 o 
   9   9   4     1592.74     1657.21     62.36 o 
  10   9   4        0.95      -33.92     36.09 o 
  11   9   4     1811.26     1770.52     89.36 o 
  12   9   4      347.16      363.27     43.37 o 
  13   9   4     1367.71     1426.69    114.22 o 
 -12  10   4      407.77      330.41     69.38 o 
 -11  10   4     1286.54     1327.46    104.53 o 
 -10  10   4     1266.13     1232.90     84.75 o 
  -9  10   4      105.54       59.61     29.08 o 
  -8  10   4     2172.88     1914.67     68.28 o 
  -7  10   4       62.71       32.87     10.71 o 
  -6  10   4     4054.98     3894.58     72.48 o 
  -5  10   4      324.10      372.82     38.61 o 
  -4  10   4     2544.78     2478.56     62.77 o 
  -3  10   4     2240.75     2191.22     49.65 o 
  -2  10   4     4076.61     3995.90     80.22 o 
  -1  10   4     1181.72     1177.36     32.78 o 
   0  10   4     3907.94     4027.55    101.82 o 
   1  10   4     7789.77     7835.89    151.87 o 
   2  10   4       84.57      109.61     33.92 o 
   3  10   4     5469.63     5237.66     83.09 o 
   4  10   4       13.77      -10.29     12.93 o 
   5  10   4     5540.71     5129.41    105.89 o 
   6  10   4     5288.39     5224.35    120.40 o 
   7  10   4      296.97      343.72     43.17 o 
   8  10   4     5926.73     6091.07    141.04 o 
   9  10   4       33.16       -1.70     32.18 o 
  10  10   4     3822.60     3754.26     98.34 o 
  11  10   4      791.58      810.06     72.20 o 
  12  10   4     1273.86     1161.09     96.06 o 
 -10  11   4      712.39      612.55     63.10 o 
  -9  11   4     1839.61     1831.73     87.87 o 
  -8  11   4       36.98       24.19     30.05 o 
  -7  11   4     1528.23     1405.07     65.21 o 
  -6  11   4        2.55       30.06     27.93 o 
  -5  11   4     1264.13     1290.47     40.29 o 
  -4  11   4      177.88      199.87     36.86 o 
  -3  11   4     2408.91     2350.54     52.51 o 
  -2  11   4      616.17      621.00     37.80 o 
  -1  11   4     2315.08     2377.59     52.65 o 
   0  11   4     1993.72     1983.02    103.16 o 
   1  11   4     1493.05     1350.35     98.26 o 
   2  11   4     5941.27     5799.07    146.18 o 
   3  11   4       53.13       34.76     16.60 o 
   4  11   4     9330.55     8464.86    145.31 o 
   5  11   4     2166.76     2058.20     48.08 o 
   6  11   4     1994.48     1973.27     94.39 o 
   7  11   4     4635.66     4481.15    192.89 o 
   8  11   4       14.99        6.58     26.20 o 
   9  11   4     3813.92     3530.02     93.76 o 
  10  11   4      219.29      263.74     52.79 o 
  -9  12   4      903.56      966.40     60.75 o 
  -8  12   4     1966.70     2041.22     79.52 o 
  -7  12   4      143.50       92.39     36.56 o 
  -6  12   4     3338.54     3152.32     82.33 o 
  -5  12   4        2.01      -31.10     31.10 o 
  -4  12   4     3434.40     3433.59     94.48 o 
  -3  12   4     1727.83     1625.81     47.06 o 
  -2  12   4     1443.29     1460.65     43.39 o 
  -1  12   4     3357.89     3220.12     82.90 o 
   0  12   4      183.83      274.67     47.81 o 
   1  12   4     3170.38     3295.95    114.53 o 
   2  12   4      712.62      670.67     61.13 o 
   3  12   4     1535.06     1504.99    114.60 o 
   4  12   4      500.89      517.52     53.53 o 
   5  12   4     1365.01     1317.89     71.74 o 
   6  12   4      704.01      791.80     91.71 o 
   7  12   4      574.02      599.25     63.30 o 
   8  12   4     1864.52     1751.69     93.96 o 
   9  12   4        0.53       13.13     51.61 o 
  -7  13   4     1658.02     1584.55     75.19 o 
  -6  13   4       92.69       88.44     47.18 o 
  -5  13   4     2927.35     3106.33     97.17 o 
  -4  13   4      555.94      537.11     51.11 o 
  -3  13   4     1087.20     1056.22     60.25 o 
  -2  13   4     2232.24     2293.39     93.43 o 
  -1  13   4       20.89       34.81     59.93 o 
   0  13   4     1928.68     1894.99    138.92 o 
   1  13   4      283.52      284.84     48.43 o 
   2  13   4      584.41      511.36     65.60 o 
   3  13   4      192.39      225.88     53.43 o 
   4  13   4      586.50      616.57     80.88 o 
   5  13   4      202.08      119.77     53.51 o 
   6  13   4       70.96      102.58     56.55 o 
   7  13   4      365.03      557.41    104.87 o 
  -3  14   4       83.28       46.64     40.86 o 
  -2  14   4      289.47      278.92    131.31 o 
  -1  14   4      707.50      738.33     94.36 o 
   0  14   4       70.98      -51.84     55.26 o 
   1  14   4      310.07      343.96     53.91 o 
   2  14   4        1.55      -15.03     41.63 o 
   3  14   4      436.95      512.17     73.59 o 
 -16   1   5       48.62       -3.73     32.77 o 
 -15   1   5       56.34       29.99     38.50 o 
 -14   1   5        3.80       -3.48     29.98 o 
 -13   1   5        1.36      -25.21     38.54 o 
 -12   1   5      652.48      700.11     52.95 o 
 -11   1   5     1937.52     2052.08     99.15 o 
 -10   1   5       60.50      105.04     30.44 o 
  -9   1   5     2206.24     2147.25     65.76 o 
  -8   1   5     1685.67     1560.58     53.55 o 
  -7   1   5     8612.52     8709.14    114.62 o 
  -6   1   5       45.45       83.35     16.36 o 
  -5   1   5     4683.36     4581.02     51.99 o 
  -4   1   5    19780.96    20078.15    237.36 o 
  -3   1   5     4037.52     4680.76     54.02 o 
  -2   1   5     3934.89     3757.66     71.24 o 
  -1   1   5      221.94      327.88     40.13 o 
   0   1   5     3117.91     3433.57     56.37 o 
   1   1   5    97809.37   108170.96   1609.30 o 
   2   1   5     1339.06     4522.16    174.99 o 
   3   1   5      348.93      487.46     88.98 o 
   4   1   5       30.80      -25.47     25.47 o 
   5   1   5        3.23       -8.56     30.71 o 
   6   1   5      167.20      146.53     30.23 o 
   7   1   5      284.18      125.52     33.60 o 
   8   1   5     1148.46     1077.90     75.12 o 
   9   1   5       44.07       87.87     41.60 o 
  10   1   5     1598.42     1866.14    115.56 o 
  11   1   5     3129.43     3374.79    111.52 o 
  12   1   5       95.87       60.90     40.41 o 
  13   1   5      703.16      710.87     92.98 o 
  14   1   5      287.40      429.35     60.91 o 
  15   1   5       23.56       -9.65     67.09 o 
  16   1   5      489.78      415.65     62.94 o 
 -16   2   5      237.90      199.48     46.69 o 
 -15   2   5      320.88      297.81     40.88 o 
 -14   2   5      937.68      864.52     65.96 o 
 -13   2   5        3.30       28.63     36.38 o 
 -12   2   5      693.53      729.90     46.44 o 
 -11   2   5        0.53       27.88     28.51 o 
 -10   2   5    10983.13    11036.77    212.50 o 
  -9   2   5       38.09       39.46     24.94 o 
  -8   2   5     4033.56     3864.33     73.89 o 
  -7   2   5     6909.16     6490.90     87.49 o 
  -6   2   5     8593.27     8551.21    195.51 o 
  -5   2   5     4185.06     4454.73     60.02 o 
  -4   2   5     1078.12     1188.93     20.69 o 
  -3   2   5    21157.29    21167.56    233.60 o 
  -2   2   5     1186.78     1072.86     17.40 o 
  -1   2   5    18412.55    18149.96    158.75 o 
   0   2   5     3803.98     3727.20     28.69 o 
   1   2   5    24032.19    26081.38    272.79 o 
   2   2   5       58.90      122.15     17.53 o 
   3   2   5      216.29      468.62     59.34 o 
   4   2   5      517.17      561.54     58.19 o 
   5   2   5        5.03        0.85     19.45 o 
   6   2   5     8083.73     7742.67    151.56 o 
   7   2   5      788.52      779.39     42.28 o 
   8   2   5     2011.99     2063.98     74.96 o 
   9   2   5     1525.52     1480.79     89.37 o 
  10   2   5      365.48      443.73     50.39 o 
  11   2   5     2336.96     2318.08     90.69 o 
  12   2   5      154.52      110.35     43.08 o 
  13   2   5     1374.88     1355.73     80.84 o 
  14   2   5       59.06      -10.97     49.01 o 
  15   2   5     1017.76      908.62     82.44 o 
  16   2   5      321.65      242.68     97.16 o 
 -16   3   5     2460.52     2510.40    117.88 o 
 -15   3   5     1391.70     1473.55     63.53 o 
 -14   3   5     1238.24     1138.59     69.12 o 
 -13   3   5     4565.15     4583.81    114.74 o 
 -12   3   5        5.36        8.44     39.05 o 
 -11   3   5    13699.27    13446.78    230.43 o 
 -10   3   5     3830.96     3928.83     81.40 o 
  -9   3   5      244.26      162.14     45.54 o 
  -8   3   5     9666.00     9837.39    171.69 o 
  -7   3   5       15.78       52.96     17.62 o 
  -6   3   5     5950.85     5935.09     85.11 o 
  -5   3   5     1298.63     1358.07     38.86 o 
  -4   3   5      161.85       54.08     19.18 o 
  -3   3   5     3646.12     3577.58     45.08 o 
  -2   3   5    12173.56    11431.71     97.53 o 
  -1   3   5      139.79      246.87     18.12 o 
   0   3   5     9518.88     8832.33     69.50 o 
   1   3   5      497.85      498.87     17.19 o 
   2   3   5     7711.94     7988.30    110.25 o 
   3   3   5    27225.76    25626.60    327.76 o 
   4   3   5     4432.54     4343.56     89.63 o 
   5   3   5    50110.33    51301.38    870.02 o 
   6   3   5        6.19       21.38     25.90 o 
   7   3   5    34381.09    34396.90    617.57 o 
   8   3   5    11462.57    10996.14    220.18 o 
   9   3   5     3439.24     3402.02    101.56 o 
  10   3   5     9430.65     9293.81    187.58 o 
  11   3   5      132.75      113.41     43.34 o 
  12   3   5     3676.18     3799.04    118.09 o 
  13   3   5     1547.50     1582.92    128.13 o 
  14   3   5     1371.84     1319.64     77.04 o 
  15   3   5     1193.42     1261.92     89.14 o 
  16   3   5       95.17      141.86     79.46 o 
 -16   4   5      312.61      381.33     54.97 o 
 -15   4   5     2081.06     2056.24     92.23 o 
 -14   4   5     2469.78     2376.42    107.89 o 
 -13   4   5     1184.70     1154.40     67.50 o 
 -12   4   5     5588.42     5764.75    134.87 o 
 -11   4   5       53.13      -11.03     36.57 o 
 -10   4   5     5266.08     5258.40    104.94 o 
  -9   4   5     1558.59     1701.32     51.77 o 
  -8   4   5     1579.65     1566.62     51.82 o 
  -7   4   5     5500.21     5303.46     84.01 o 
  -6   4   5     1449.68     1447.50     45.20 o 
  -5   4   5    15516.34    16530.22    238.31 o 
  -4   4   5      331.66      329.29     20.02 o 
  -3   4   5    42582.78    42076.09    621.90 o 
  -2   4   5      278.57      341.39     28.22 o 
  -1   4   5    23746.06    23527.91    275.85 o 
   0   4   5    10860.80    10632.65     93.76 o 
   1   4   5     5591.57     5183.75     54.42 o 
   2   4   5    15141.09    14131.94    154.04 o 
   3   4   5     6873.30     7002.69     82.73 o 
   4   4   5    34309.96    35352.24    484.40 o 
   5   4   5      977.49      973.60     37.04 o 
   6   4   5    26325.12    25811.26    389.18 o 
   7   4   5     5781.09     5809.81    130.16 o 
   8   4   5     9173.25     9199.43    178.93 o 
   9   4   5     9251.00     8830.91    180.63 o 
  10   4   5       32.99       67.15     41.53 o 
  11   4   5     7883.48     7729.65    186.73 o 
  12   4   5       60.70       59.76     42.89 o 
  13   4   5     4429.17     4409.01    138.76 o 
  14   4   5     1354.00     1290.40     82.05 o 
  15   4   5      870.59      839.98    138.48 o 
  16   4   5      982.61     1087.34     92.19 o 
 -15   5   5      544.46      460.20     53.72 o 
 -14   5   5      804.71      894.84     89.43 o 
 -13   5   5      730.40      747.75     46.40 o 
 -12   5   5     1279.57     1187.05     50.98 o 
 -11   5   5     2771.04     2841.01    157.59 o 
 -10   5   5      357.18      324.67     53.80 o 
  -9   5   5     7208.29     7003.73    123.22 o 
  -8   5   5      708.08      749.76     45.28 o 
  -7   5   5     8860.36     8755.43    138.73 o 
  -6   5   5    12770.64    12842.29    212.57 o 
  -5   5   5     3512.07     3652.61     66.05 o 
  -4   5   5    52085.87    50585.97    835.20 o 
  -3   5   5     1351.37     1302.57     26.18 o 
  -2   5   5    53532.11    54497.98    885.16 o 
  -1   5   5    29473.56    28763.47    428.45 o 
   0   5   5    18470.14    18367.33    199.00 o 
   1   5   5    46114.39    46659.30    632.24 o 
   2   5   5      239.85      422.93     85.55 o 
   3   5   5     9800.35     9274.11    112.72 o 
   4   5   5     1699.13     1729.07     43.97 o 
   5   5   5     3938.25     4036.80     61.11 o 
   6   5   5     3937.35     3821.22     90.55 o 
   7   5   5     3083.93     2969.37     84.70 o 
   8   5   5     1571.17     1585.26     75.55 o 
   9   5   5      111.44      130.94     46.04 o 
  10   5   5     2655.33     2602.67     83.44 o 
  11   5   5      643.56      528.04     58.75 o 
  12   5   5     5974.39     5918.87    173.87 o 
  13   5   5        6.64       16.50     59.39 o 
  14   5   5     3974.32     3754.85    169.68 o 
  15   5   5      772.17      924.74    193.87 o 
 -15   6   5     1052.82     1207.77     63.32 o 
 -14   6   5      783.06      774.99     61.22 o 
 -13   6   5      291.96      270.66     37.79 o 
 -12   6   5     1778.30     1796.97     84.68 o 
 -11   6   5      278.63      257.68     40.64 o 
 -10   6   5     4113.12     4080.57     96.47 o 
  -9   6   5      443.30      505.41     37.14 o 
  -8   6   5     5061.94     5097.28     96.81 o 
  -7   6   5     8855.47     8651.38    126.01 o 
  -6   6   5     3316.23     3181.57     70.74 o 
  -5   6   5    11489.43    11014.22    154.19 o 
  -4   6   5     1920.91     1924.09     45.06 o 
  -3   6   5    32286.81    31265.77    441.38 o 
  -2   6   5     4595.26     4765.34     58.05 o 
  -1   6   5    15310.79    14843.41    213.25 o 
   0   6   5    24246.04    23618.05    270.26 o 
   1   6   5     7634.67     7425.85     80.14 o 
   2   6   5    15246.88    15039.35    190.06 o 
   3   6   5      137.08       99.94     17.41 o 
   4   6   5    15563.11    15859.30    201.56 o 
   5   6   5     1461.75     1349.71     43.57 o 
   6   6   5     2185.33     2098.95     52.60 o 
   7   6   5      155.50      159.76     33.13 o 
   8   6   5     4305.28     4365.23    121.05 o 
   9   6   5     8293.26     8088.59    172.22 o 
  10   6   5      278.21      297.21     54.47 o 
  11   6   5     1380.76     1440.50     76.14 o 
  12   6   5        0.68       79.36     46.90 o 
  13   6   5     3316.12     3361.58    136.43 o 
  14   6   5      395.96      309.03     72.44 o 
  15   6   5     2349.21     2508.43    295.36 o 
 -14   7   5      780.18      572.84     62.63 o 
 -13   7   5     3611.91     3561.44    119.15 o 
 -12   7   5       30.94       16.53     30.16 o 
 -11   7   5     4180.62     4425.35     95.11 o 
 -10   7   5     1575.43     1500.13     64.57 o 
  -9   7   5     3638.82     3503.69    133.31 o 
  -8   7   5     1267.68     1156.60     98.27 o 
  -7   7   5     1562.09     1565.87     65.06 o 
  -6   7   5     6608.12     6674.39    111.34 o 
  -5   7   5       15.96       33.98     18.39 o 
  -4   7   5     2813.40     2631.39     84.02 o 
  -3   7   5      790.65      858.20     30.09 o 
  -2   7   5    10804.01    10970.85    138.11 o 
  -1   7   5       18.75       65.42     20.93 o 
   0   7   5     5959.43     5705.90     66.90 o 
   1   7   5      942.66      955.18     24.35 o 
   2   7   5     6855.57     7153.09     97.97 o 
   3   7   5    10642.33    10387.38    154.71 o 
   4   7   5      840.00      812.95     41.07 o 
   5   7   5    12679.81    13247.15    219.42 o 
   6   7   5      198.67      195.11     26.35 o 
   7   7   5     7132.05     7119.58    114.18 o 
   8   7   5     5381.33     5123.94    113.26 o 
   9   7   5     1989.95     2072.27    104.74 o 
  10   7   5     5182.11     5302.34    139.34 o 
  11   7   5       16.90       10.33     37.97 o 
  12   7   5     3312.49     3088.55    118.19 o 
  13   7   5      914.65      872.44     87.46 o 
  14   7   5      972.81      990.12     93.94 o 
 -13   8   5      157.90      173.37     43.42 o 
 -12   8   5     3053.34     2847.09     89.15 o 
 -11   8   5      491.08      435.95     51.01 o 
 -10   8   5     2461.68     2479.69     85.95 o 
  -9   8   5     2075.21     2111.69    118.43 o 
  -8   8   5     1709.14     1717.98    107.16 o 
  -7   8   5      873.42      917.83     63.03 o 
  -6   8   5      437.38      383.11     31.46 o 
  -5   8   5     2417.80     2165.33     71.29 o 
  -4   8   5       20.21       39.59     29.32 o 
  -3   8   5      276.57      306.62     23.20 o 
  -2   8   5      266.48      227.33     29.65 o 
  -1   8   5     1009.77     1045.18     41.18 o 
   0   8   5     1570.98     1648.64     45.20 o 
   1   8   5     4830.90     4609.70    238.87 o 
   2   8   5     5856.01     5691.04     85.13 o 
   3   8   5     1383.16     1461.65     59.53 o 
   4   8   5     8328.36     8214.95    127.01 o 
   5   8   5      208.15      191.09     26.62 o 
   6   8   5     7090.13     7478.75    135.16 o 
   7   8   5     1509.19     1591.91     61.80 o 
   8   8   5     4910.56     4946.66     95.86 o 
   9   8   5     3053.39     3017.54     97.29 o 
  10   8   5      766.59      766.80     50.84 o 
  11   8   5     2861.22     2769.84    115.81 o 
  12   8   5       94.09       11.50     53.74 o 
  13   8   5      900.88      968.61    130.73 o 
 -12   9   5       53.51       55.79     57.62 o 
 -11   9   5      214.33      158.67     63.44 o 
 -10   9   5        9.86      -14.66     58.89 o 
  -9   9   5     1513.27     1510.57     68.88 o 
  -8   9   5      368.13      294.99     49.29 o 
  -7   9   5     2252.62     2195.93     46.42 o 
  -6   9   5     1742.33     1404.39    129.46 o 
  -5   9   5     1016.22      987.44     48.13 o 
  -4   9   5     4628.92     4696.00     94.04 o 
  -3   9   5      574.06      548.10     31.64 o 
  -2   9   5     1019.97     1226.96     67.71 o 
  -1   9   5     2288.20     2205.06     57.94 o 
   0   9   5     2754.47     2706.84     61.12 o 
   1   9   5     4264.99     4269.82    110.35 o 
   2   9   5      154.68      138.42     10.53 o 
   3   9   5      694.78      666.69     24.81 o 
   4   9   5     1009.52      985.77     47.78 o 
   5   9   5      315.08      378.71     26.63 o 
   6   9   5      515.29      591.14     43.44 o 
   7   9   5      193.99      193.40     28.98 o 
   8   9   5       56.59       63.66     27.42 o 
   9   9   5      624.91      525.92     57.53 o 
  10   9   5      355.79      337.45     37.38 o 
  11   9   5      166.21      109.50     39.99 o 
  12   9   5      195.44      171.91     40.17 o 
 -11  10   5       23.31      -11.66     41.20 o 
 -10  10   5       19.55       32.79     41.84 o 
  -9  10   5       72.02       37.11     27.66 o 
  -8  10   5      665.36      495.81     67.92 o 
  -7  10   5       95.98       65.06     24.72 o 
  -6  10   5      833.29      828.01     49.98 o 
  -5  10   5     1093.20     1038.64     47.70 o 
  -4  10   5        9.29       12.06     19.93 o 
  -3  10   5      575.78      640.40     61.42 o 
  -2  10   5     1082.45     1070.41     48.53 o 
  -1  10   5     1219.29     1132.50     31.66 o 
   0  10   5     1913.83     1956.39     47.10 o 
   1  10   5        1.03       43.60     53.99 o 
   2  10   5      927.48      845.23     60.39 o 
   3  10   5     2841.16     2665.47     64.68 o 
   4  10   5       14.62      -16.98     18.31 o 
   5  10   5      609.54      613.81     50.12 o 
   6  10   5      583.14      640.90     59.98 o 
   7  10   5       79.85      116.49     35.32 o 
   8  10   5       56.73       52.30     35.46 o 
   9  10   5      366.97      393.14     48.11 o 
  10  10   5       79.78       57.37     34.06 o 
  11  10   5      115.80       94.11     47.63 o 
 -10  11   5       43.06       34.12     56.55 o 
  -9  11   5      478.39      556.26     47.63 o 
  -8  11   5       13.98      -14.52     31.89 o 
  -7  11   5      235.06      229.26     37.39 o 
  -6  11   5        0.61      -28.49     30.45 o 
  -5  11   5      551.06      579.86     36.59 o 
  -4  11   5      549.07      620.43     47.83 o 
  -3  11   5       77.76       85.38     41.24 o 
  -2  11   5      947.09     1066.87     53.77 o 
  -1  11   5       82.43       69.54     18.90 o 
   0  11   5      139.55      168.09     39.51 o 
   1  11   5       72.68       97.06     63.12 o 
   2  11   5      358.01      297.79     59.04 o 
   3  11   5       51.79      -27.60     45.54 o 
   4  11   5      452.07      388.17     41.42 o 
   5  11   5        5.90       26.74     27.35 o 
   6  11   5       16.54      -21.04     21.04 o 
   7  11   5      119.87      173.72     29.07 o 
   8  11   5        0.27       -1.13     25.00 o 
   9  11   5       35.46       66.33     30.13 o 
  10  11   5       17.74       15.04     42.02 o 
  -9  12   5       25.36       90.69     45.49 o 
  -8  12   5      963.36     1061.49     59.89 o 
  -7  12   5       62.96       65.46     45.91 o 
  -6  12   5     1437.99     1416.87     63.10 o 
  -5  12   5     1114.97     1026.19     90.25 o 
  -4  12   5      275.95      234.51     39.62 o 
  -3  12   5     1200.10     1148.99     41.96 o 
  -2  12   5      455.20      466.01     37.51 o 
  -1  12   5      433.20      398.69     37.99 o 
   0  12   5     2006.17     2112.85     80.06 o 
   1  12   5       68.07       86.10     89.23 o 
   2  12   5      771.95      871.20     59.94 o 
   3  12   5      278.80      349.68     54.38 o 
   4  12   5      453.03      480.96     59.79 o 
   5  12   5      181.17      155.80     30.56 o 
   6  12   5      116.60       89.24     36.97 o 
   7  12   5       37.50       48.28     44.04 o 
   8  12   5       44.55      -28.61     62.14 o 
  -6  13   5      338.77      381.73     46.95 o 
  -5  13   5       15.29        8.85     23.76 o 
  -4  13   5      613.21      669.68     37.16 o 
  -3  13   5       31.08       37.53     33.62 o 
  -2  13   5      585.35      666.85     47.91 o 
  -1  13   5       83.36      113.80     39.80 o 
   0  13   5      613.59      677.71     94.29 o 
   1  13   5      616.74      679.32     59.43 o 
   2  13   5      151.44      161.50     51.77 o 
   3  13   5     1070.25     1000.78     79.74 o 
   4  13   5        0.51        8.28     43.30 o 
   5  13   5     1596.74     1485.49     84.89 o 
   6  13   5      226.71      125.72     57.60 o 
  -2  14   5       18.90       23.36     54.64 o 
  -1  14   5     1060.59     1045.29    248.30 o 
   0  14   5       19.27      -12.08     33.75 o 
   1  14   5     1059.60      867.86    386.89 o 
   2  14   5      483.90      525.83     62.47 o 
 -16   0   6     4468.95     4738.46    168.38 o 
 -15   0   6      144.16      174.61     51.63 o 
 -14   0   6     8046.75     8183.06    254.94 o 
 -13   0   6     4054.93     4059.34    128.05 o 
 -12   0   6     3466.02     3427.21    108.44 o 
 -11   0   6    16994.38    16710.48    366.05 o 
 -10   0   6      297.69      324.70     42.94 o 
  -9   0   6    21167.19    20777.61    421.11 o 
  -8   0   6     5669.92     5665.95    129.33 o 
  -7   0   6     3374.53     3266.38     75.65 o 
  -6   0   6    10480.07    11052.15    219.52 o 
  -5   0   6      347.76      411.60     38.99 o 
  -4   0   6    10530.56     9975.76    140.46 o 
  -3   0   6     1958.60     2047.80     51.03 o 
  -2   0   6     1501.46     1813.83     59.49 o 
  -1   0   6     9835.01    10187.21    110.66 o 
   0   0   6    19251.40    19177.29    260.35 o 
   1   0   6      251.66      660.59     69.84 o 
   2   0   6      145.64      251.74     68.31 o 
   3   0   6     4441.54     4131.36     93.28 o 
   4   0   6    35377.00    35713.84   1870.96 o 
   5   0   6    25574.27    25567.84    648.18 o 
   6   0   6     3446.48     3423.38    107.00 o 
   7   0   6    16609.41    15499.93    341.78 o 
   8   0   6       52.00      115.21     51.09 o 
   9   0   6    12577.71    12924.73    496.83 o 
  10   0   6    12875.37    12284.08    393.88 o 
  11   0   6     3856.16     3859.38    155.92 o 
  12   0   6    16074.00    14732.30    407.32 o 
  13   0   6      187.92       80.64     86.37 o 
  14   0   6     3192.69     3101.45    182.81 o 
  15   0   6      409.43      475.31    146.74 o 
  16   0   6      902.46     1123.70    115.41 o 
 -16   1   6        3.19      -28.01     33.39 o 
 -15   1   6     3299.27     3300.06    122.18 o 
 -14   1   6      291.57      284.92     46.34 o 
 -13   1   6     4133.17     4174.82     96.44 o 
 -12   1   6     2530.33     2609.80     72.48 o 
 -11   1   6     2834.05     2869.55     71.68 o 
 -10   1   6     7290.51     7047.88    131.57 o 
  -9   1   6       72.28      107.70     22.52 o 
  -8   1   6     7680.17     7614.30    109.91 o 
  -7   1   6     2803.73     2763.75     55.13 o 
  -6   1   6    11920.21    11814.22    134.07 o 
  -5   1   6    13957.65    14866.13    173.59 o 
  -4   1   6     8552.70     8446.88     84.37 o 
  -3   1   6    31130.64    32246.24    408.83 o 
  -2   1   6     7983.07     7908.23     87.18 o 
  -1   1   6     2794.25     2623.40     31.80 o 
   0   1   6     2940.77     3273.07     29.80 o 
   1   1   6   173896.44   201299.11   4153.25 o 
   2   1   6     4859.02     4432.30     59.15 o 
   3   1   6    32444.71    32068.27    474.52 o 
   4   1   6    14842.29    14571.98    205.55 o 
   5   1   6     1862.39     2215.86     54.27 o 
   6   1   6    22030.61    21957.65    362.80 o 
   7   1   6       15.05       56.15     31.34 o 
   8   1   6     6028.34     5804.31    117.57 o 
   9   1   6     1533.87     1551.36     74.15 o 
  10   1   6     5660.47     5662.57    164.46 o 
  11   1   6     4829.56     4614.89    129.94 o 
  12   1   6      799.03      804.04     68.95 o 
  13   1   6     5223.53     5195.07    165.68 o 
  14   1   6       59.55       42.06     46.50 o 
  15   1   6     1900.81     1806.10    104.50 o 
  16   1   6      237.41      173.51     65.29 o 
 -16   2   6      718.49      658.80    131.29 o 
 -15   2   6      231.90      202.25     39.62 o 
 -14   2   6      681.61      845.97     96.99 o 
 -13   2   6      120.45      114.77     35.31 o 
 -12   2   6     1762.01     1867.39     54.98 o 
 -11   2   6     2288.35     2131.24     63.39 o 
 -10   2   6      236.54      246.36     36.07 o 
  -9   2   6     2523.43     2382.62     61.80 o 
  -8   2   6     5151.05     5558.25     92.85 o 
  -7   2   6    20950.05    20740.41    279.38 o 
  -6   2   6     1605.40     1595.27     32.88 o 
  -5   2   6    42826.42    44166.79    680.08 o 
  -4   2   6    28955.46    30415.25    461.30 o 
  -3   2   6    47211.32    49225.09    746.14 o 
  -2   2   6    25638.82    24049.18    496.18 o 
  -1   2   6        2.62       88.19     19.40 o 
   0   2   6    18255.11    17750.45    153.44 o 
   1   2   6    22900.42    24452.41    235.56 o 
   2   2   6    14943.65    15565.81    186.40 o 
   3   2   6    37569.96    36093.87    547.03 o 
   4   2   6       59.87       61.79     19.64 o 
   5   2   6    18142.15    18194.33    268.15 o 
   6   2   6     9315.49     9371.76    143.60 o 
   7   2   6     4771.74     4601.52    101.40 o 
   8   2   6      181.94      188.09     44.51 o 
   9   2   6       12.53       40.61     39.49 o 
  10   2   6      209.61      199.49     49.88 o 
  11   2   6     1749.33     1865.52    146.92 o 
  12   2   6     2321.65     2329.45     89.33 o 
  13   2   6      212.90      295.18     66.48 o 
  14   2   6     1713.97     1693.46     93.74 o 
  15   2   6       35.24      108.67     58.08 o 
  16   2   6     1778.01     1879.69    113.27 o 
 -16   3   6       30.67       -5.16     73.12 o 
 -15   3   6      745.73      890.43     74.03 o 
 -14   3   6       30.61       57.84     30.30 o 
 -13   3   6      788.13      818.85    101.36 o 
 -12   3   6      412.38      501.64     36.41 o 
 -11   3   6     1055.19     1012.94     45.13 o 
 -10   3   6     5859.97     5762.78    101.00 o 
  -9   3   6     4934.75     4923.25     90.38 o 
  -8   3   6    11331.09    11704.30    181.38 o 
  -7   3   6      207.39      201.20     22.05 o 
  -6   3   6     8840.63     8583.09    131.08 o 
  -5   3   6      237.23      228.73     16.30 o 
  -4   3   6    32924.15    35648.81    440.50 o 
  -3   3   6     5793.77     5906.65     59.83 o 
  -2   3   6     6973.01     6726.34     57.62 o 
  -1   3   6     8185.90     7881.18     58.00 o 
   0   3   6      964.29      959.05     15.14 o 
   1   3   6     1032.31      988.61     29.22 o 
   2   3   6     5548.70     5023.69     67.01 o 
   3   3   6     6653.47     6911.93     80.31 o 
   4   3   6    15071.08    15531.76    207.49 o 
   5   3   6        7.28       10.84     25.83 o 
   6   3   6     7054.97     6805.41    132.25 o 
   7   3   6      273.44      208.09     39.91 o 
   8   3   6     2959.91     3023.90    114.10 o 
   9   3   6      294.09      294.71     51.73 o 
  10   3   6     2385.81     2409.76    103.22 o 
  11   3   6     1495.91     1459.32     71.18 o 
  12   3   6      260.58      273.38     49.74 o 
  13   3   6      952.63     1034.22     69.76 o 
  14   3   6       70.96       98.25     69.05 o 
  15   3   6      981.38     1203.64    178.39 o 
  16   3   6      123.94      153.08     56.05 o 
 -15   4   6        5.34      -22.05     34.78 o 
 -14   4   6     2041.56     2003.37     91.07 o 
 -13   4   6      981.12      958.98     68.41 o 
 -12   4   6       78.13       78.32     31.75 o 
 -11   4   6     4492.66     4792.01     89.94 o 
 -10   4   6       23.56       29.06     25.54 o 
  -9   4   6     2853.74     2865.11     86.47 o 
  -8   4   6     3727.31     3525.73     67.96 o 
  -7   4   6      161.41      121.15     22.02 o 
  -6   4   6     1354.61     1549.08     31.82 o 
  -5   4   6     1177.66      867.92     24.81 o 
  -4   4   6       90.69       80.75     21.79 o 
  -3   4   6      876.76      813.63     43.38 o 
  -2   4   6       48.69       65.62     10.89 o 
  -1   4   6     1734.31     1769.07     30.11 o 
   0   4   6        4.96        2.85     11.52 o 
   1   4   6     3982.55     3967.52     55.21 o 
   2   4   6    10001.72    10424.58    109.15 o 
   3   4   6     1199.15     1352.22     44.26 o 
   4   4   6     4089.96     3959.25     64.43 o 
   5   4   6     1836.96     1642.01     59.42 o 
   6   4   6       94.43       22.63     26.52 o 
   7   4   6     6181.40     6128.21    138.33 o 
   8   4   6      334.71      325.94     42.85 o 
   9   4   6     2284.13     2236.88     85.42 o 
  10   4   6     3449.45     3444.00    118.68 o 
  11   4   6        9.88       25.40     41.27 o 
  12   4   6      300.48      343.77     95.48 o 
  13   4   6       65.20       36.07     46.83 o 
  14   4   6      658.98      736.59     94.26 o 
  15   4   6      694.98      632.48     86.78 o 
 -15   5   6       91.00       86.27     37.89 o 
 -14   5   6        0.73       21.47     34.27 o 
 -13   5   6      264.70      215.09     41.98 o 
 -12   5   6      381.34      392.84     42.10 o 
 -11   5   6      117.93       73.20     29.30 o 
 -10   5   6     1777.16     1833.67     49.45 o 
  -9   5   6      486.95      609.25     63.73 o 
  -8   5   6      470.74      506.31     30.84 o 
  -7   5   6      290.98      279.66     25.14 o 
  -6   5   6       56.04       72.38     17.18 o 
  -5   5   6      717.95      698.10     26.48 o 
  -4   5   6        5.41      -15.21     15.21 o 
  -3   5   6      557.09      580.19     11.95 o 
  -2   5   6      408.43      422.74     10.78 o 
  -1   5   6     1327.36     1248.31     83.51 o 
   0   5   6      524.34      418.99     11.65 o 
   1   5   6       27.91       31.70     10.18 o 
   2   5   6     4689.77     4357.44     64.19 o 
   3   5   6     1143.03     1187.64     30.27 o 
   4   5   6     1719.83     1618.74     42.46 o 
   5   5   6        3.88       34.10     19.94 o 
   6   5   6      239.44      308.36     42.42 o 
   7   5   6      171.73      104.82     39.09 o 
   8   5   6     1145.86     1058.55     65.39 o 
   9   5   6      514.30      435.16     50.81 o 
  10   5   6       13.69      -17.14     33.60 o 
  11   5   6      953.86     1109.74     72.03 o 
  12   5   6      696.21      686.73     75.68 o 
  13   5   6      515.46      537.67     75.53 o 
  14   5   6       51.12       50.07     53.11 o 
  15   5   6        4.97      -35.18     62.08 o 
 -15   6   6      132.30      154.02     49.42 o 
 -14   6   6      910.02     1006.30    145.30 o 
 -13   6   6      986.97     1222.80     97.56 o 
 -12   6   6       83.21       48.69     31.16 o 
 -11   6   6      795.28      752.70     41.62 o 
 -10   6   6        0.26       14.46     26.04 o 
  -9   6   6     1116.23     1154.54     40.16 o 
  -8   6   6       89.44      118.70     37.63 o 
  -7   6   6      403.55      485.20     68.98 o 
  -6   6   6      464.01      470.05     33.21 o 
  -5   6   6       10.24      -23.42     23.42 o 
  -4   6   6      969.50      957.89     29.10 o 
  -3   6   6        1.06       17.55     13.83 o 
  -2   6   6     2188.58     2325.44     51.19 o 
  -1   6   6     6774.44     6694.40    103.44 o 
   0   6   6      238.66      198.85     15.61 o 
   1   6   6      558.06      574.80     19.28 o 
   2   6   6      660.22      587.58     42.92 o 
   3   6   6       56.07       53.53     19.47 o 
   4   6   6     2257.45     2388.72     94.91 o 
   5   6   6      712.99      788.65     41.28 o 
   6   6   6     2467.25     2599.90     67.19 o 
   7   6   6      976.20      818.64     86.24 o 
   8   6   6       10.84        4.97     34.50 o 
   9   6   6     2667.69     2631.46     89.85 o 
  10   6   6     1120.73      913.32     63.89 o 
  11   6   6      462.64      369.51     58.50 o 
  12   6   6      898.90      810.70     70.95 o 
  13   6   6      348.10      356.09     63.04 o 
  14   6   6      618.26      601.11     84.33 o 
 -14   7   6      165.82      173.49     40.58 o 
 -13   7   6     1115.77     1065.78     54.98 o 
 -12   7   6      957.70      876.43     48.37 o 
 -11   7   6       61.05       98.86     37.92 o 
 -10   7   6     1298.20     1214.05     60.04 o 
  -9   7   6      241.35      181.04     38.92 o 
  -8   7   6     2508.45     2335.55    143.82 o 
  -7   7   6     1836.18     1762.43     54.19 o 
  -6   7   6     1059.72     1039.02     64.07 o 
  -5   7   6      979.81      902.19     23.07 o 
  -4   7   6      158.89      133.91     12.92 o 
  -3   7   6     1474.40     1425.14     39.02 o 
  -2   7   6      119.31      165.17     22.63 o 
  -1   7   6     1589.33     1656.88     37.21 o 
   0   7   6     1589.72     1721.70     31.17 o 
   1   7   6      392.46      366.28     16.80 o 
   2   7   6        0.34      -16.18     16.18 o 
   3   7   6     2631.49     2687.09     63.16 o 
   4   7   6     1636.28     1608.48     42.70 o 
   5   7   6      497.73      648.78     34.69 o 
   6   7   6     2577.43     2570.37     70.84 o 
   7   7   6        1.74      -25.72     25.72 o 
   8   7   6     3074.47     2833.45     68.19 o 
   9   7   6     1367.66     1500.12     86.99 o 
  10   7   6      692.22      787.40     63.14 o 
  11   7   6     2060.49     1822.10     83.79 o 
  12   7   6        7.02      138.93     58.14 o 
  13   7   6     1260.85     1313.89    156.30 o 
  14   7   6      212.09      129.39     61.59 o 
 -13   8   6      233.81      242.92     39.67 o 
 -12   8   6      693.69      833.40     97.45 o 
 -11   8   6      182.19      236.22     53.32 o 
 -10   8   6      928.70     1015.44     91.14 o 
  -9   8   6      103.06      133.03     30.69 o 
  -8   8   6      277.09      280.55     33.00 o 
  -7   8   6     9911.81     9835.95    165.99 o 
  -6   8   6      932.23      862.79     18.05 o 
  -5   8   6     3120.27     2795.49    104.28 o 
  -4   8   6     1447.25     1373.93     39.32 o 
  -3   8   6     3313.00     3533.68     69.04 o 
  -2   8   6    15654.00    15659.56    205.09 o 
  -1   8   6        7.14      -18.97     25.76 o 
   0   8   6    11200.85    11411.68    162.89 o 
   1   8   6     3859.15     3889.34     55.94 o 
   2   8   6     4081.34     3904.30     75.57 o 
   3   8   6     9368.16     8771.79    132.01 o 
   4   8   6      196.70      231.40     25.47 o 
   5   8   6     3932.08     3902.63     80.35 o 
   6   8   6        2.18        8.04     23.45 o 
   7   8   6      970.00     1012.12     41.73 o 
   8   8   6        9.69       17.82     25.25 o 
   9   8   6      949.43     1019.26     84.67 o 
  10   8   6      208.46      216.26     37.43 o 
  11   8   6      650.14      624.96     49.29 o 
  12   8   6      470.00      407.28     56.41 o 
  13   8   6      198.07      244.76     62.62 o 
 -12   9   6      663.97      729.41    115.32 o 
 -11   9   6      592.17      544.00     59.45 o 
 -10   9   6     1169.86     1320.21     66.53 o 
  -9   9   6      741.21      829.17     76.87 o 
  -8   9   6     3895.17     3732.98     81.44 o 
  -7   9   6      459.81      375.70     20.17 o 
  -6   9   6     6480.82     6305.11    104.58 o 
  -5   9   6     1265.50     1291.03     42.10 o 
  -4   9   6     3498.85     3517.60     69.33 o 
  -3   9   6    10987.31    10880.62    157.14 o 
  -2   9   6        9.99        5.67     28.35 o 
  -1   9   6    11183.04    11205.37    183.50 o 
   0   9   6      803.61      835.21     82.04 o 
   1   9   6     3750.13     3690.69     67.80 o 
   2   9   6     7938.52     7633.68    131.55 o 
   3   9   6      356.73      370.32     54.24 o 
   4   9   6     8340.78     8178.88    154.10 o 
   5   9   6       22.66       19.60     27.66 o 
   6   9   6     3121.04     3173.78     78.36 o 
   7   9   6      503.09      486.72     37.72 o 
   8   9   6      818.41      970.14     61.88 o 
   9   9   6      461.94      445.77     44.80 o 
  10   9   6      512.62      411.08     39.70 o 
  11   9   6      747.54      776.74     48.77 o 
  12   9   6      681.77      613.68     64.11 o 
 -11  10   6     1760.77     1838.92    107.42 o 
 -10  10   6       78.12      118.01     45.14 o 
  -9  10   6     2952.14     2966.96     73.27 o 
  -8  10   6      637.06      618.46     32.19 o 
  -7  10   6     2048.63     2139.09     64.93 o 
  -6  10   6     2038.92     2020.42     49.29 o 
  -5  10   6     1774.98     1775.53     64.49 o 
  -4  10   6     4565.44     4535.93     82.46 o 
  -3  10   6        3.51      -11.48     19.05 o 
  -2  10   6     3804.01     3768.23    118.36 o 
  -1  10   6      295.30      385.38     25.85 o 
   0  10   6     5664.18     5594.62     88.91 o 
   1  10   6       45.51       18.36     29.48 o 
   2  10   6     7054.91     7079.27    119.65 o 
   3  10   6     1326.25     1248.84     32.04 o 
   4  10   6     3744.62     3483.31     74.04 o 
   5  10   6     2991.82     2954.39     98.04 o 
   6  10   6       83.71       98.04     35.67 o 
   7  10   6     4644.61     4663.19    116.36 o 
   8  10   6      354.60      289.78     35.36 o 
   9  10   6     3177.90     3211.83     87.27 o 
  10  10   6     1727.57     1759.68     89.76 o 
  11  10   6     1118.82     1280.13     77.74 o 
 -10  11   6     2720.40     2508.13    115.75 o 
  -9  11   6      175.29      135.54     34.95 o 
  -8  11   6     2217.88     2141.98    164.93 o 
  -7  11   6     1163.83     1087.04     44.98 o 
  -6  11   6      642.65      724.02     35.48 o 
  -5  11   6     1278.46     1321.05     72.06 o 
  -4  11   6       49.40       89.72     26.14 o 
  -3  11   6     1614.54     1562.52     44.34 o 
  -2  11   6        6.53       -3.68     20.77 o 
  -1  11   6     1554.59     1538.20     41.54 o 
   0  11   6        7.77       12.57     46.21 o 
   1  11   6     2195.38     2167.39     89.40 o 
   2  11   6      906.59     1012.10    113.71 o 
   3  11   6     2500.44     2316.83     69.58 o 
   4  11   6      886.60      862.51     56.43 o 
   5  11   6     2276.60     2243.28     51.52 o 
   6  11   6     5201.61     4861.83    127.14 o 
   7  11   6       32.58       -5.93     38.22 o 
   8  11   6     3321.22     3340.40     87.28 o 
   9  11   6     1122.66     1261.43     75.84 o 
  10  11   6     1182.34     1150.30     68.50 o 
  -8  12   6       40.14       27.39     48.13 o 
  -7  12   6     2639.53     2546.24    101.52 o 
  -6  12   6      356.41      381.43     57.06 o 
  -5  12   6     1600.78     1631.43     72.38 o 
  -4  12   6      771.23      757.98     35.57 o 
  -3  12   6      838.64      917.41     39.93 o 
  -2  12   6     3319.91     3477.48    121.14 o 
  -1  12   6       44.19       14.50     20.65 o 
   0  12   6     2933.71     2970.80    112.01 o 
   1  12   6      618.74      645.17     78.98 o 
   2  12   6      713.92      861.68     60.30 o 
   3  12   6     2559.53     2497.93    106.13 o 
   4  12   6      541.66      515.16    102.11 o 
   5  12   6     2592.20     2216.28    192.18 o 
   6  12   6        4.53        7.49     26.97 o 
   7  12   6     1201.36     1114.60    131.59 o 
   8  12   6      250.31      190.87     55.27 o 
  -6  13   6     1408.06     1454.45     92.35 o 
  -5  13   6      250.23      272.56     30.30 o 
  -4  13   6     1541.52     1468.07     51.67 o 
  -3  13   6     2305.46     2357.34     67.97 o 
  -2  13   6       10.00       39.53     49.57 o 
  -1  13   6     3861.95     3739.76     94.90 o 
   0  13   6      709.74      731.14     73.67 o 
   1  13   6     1881.64     1817.60    114.12 o 
   2  13   6     1335.11     1497.83     78.03 o 
   3  13   6       60.60       85.67     44.28 o 
   4  13   6     1284.15     1121.39     97.68 o 
   5  13   6       10.56       95.79     53.91 o 
   6  13   6      658.13      732.57     72.32 o 
  -2  14   6      169.23      180.13     61.47 o 
  -1  14   6       12.59       95.62     60.37 o 
   0  14   6      625.41      716.29     89.47 o 
   1  14   6        4.17       50.89     39.08 o 
   2  14   6      228.30      192.58     76.61 o 
 -16   1   7      202.27      193.32     39.50 o 
 -15   1   7      141.63       96.43     40.28 o 
 -14   1   7       38.75       42.05     31.27 o 
 -13   1   7      231.88      205.29     46.28 o 
 -12   1   7      163.97      154.92     36.38 o 
 -11   1   7      596.01      610.01     42.75 o 
 -10   1   7      666.46      698.63     55.52 o 
  -9   1   7      602.56      492.25     48.91 o 
  -8   1   7     2350.43     2376.58     47.54 o 
  -7   1   7       34.53       25.20     15.09 o 
  -6   1   7    11548.13    11529.60    139.53 o 
  -5   1   7     5383.09     5728.01     97.02 o 
  -4   1   7      127.83      123.55     10.13 o 
  -3   1   7     1871.58     2044.66     25.35 o 
  -2   1   7    13566.73    13070.37    134.94 o 
  -1   1   7     1845.64     1961.07     33.30 o 
   0   1   7    11811.01    12225.86     90.18 o 
   1   1   7    21751.12    22294.91    211.47 o 
   2   1   7    16584.26    16607.45    171.80 o 
   3   1   7     8206.73     8572.28    124.89 o 
   4   1   7      260.98      278.94     25.85 o 
   5   1   7     8177.12     8335.47    166.12 o 
   6   1   7     9456.96     9469.28    159.90 o 
   7   1   7     1055.43     1124.71     55.08 o 
   8   1   7      168.66      200.08     43.26 o 
   9   1   7     1096.84     1117.64     76.77 o 
  10   1   7       23.65       88.66     43.47 o 
  11   1   7      282.34      325.85     60.60 o 
  12   1   7     1018.54     1068.81     69.92 o 
  13   1   7       17.19      -28.08     58.50 o 
  14   1   7       22.53       82.70     44.80 o 
  15   1   7      210.11      145.56     56.94 o 
  16   1   7       31.03       53.67     70.26 o 
 -16   2   7       38.54       48.19     38.72 o 
 -15   2   7      846.66      866.54     83.00 o 
 -14   2   7        1.08        8.64     28.12 o 
 -13   2   7      797.07      756.36     55.33 o 
 -12   2   7       27.03       70.29     43.08 o 
 -11   2   7     4693.41     4576.55     89.29 o 
 -10   2   7     1878.58     1789.45     48.15 o 
  -9   2   7     2368.44     2351.61     67.95 o 
  -8   2   7      840.79      865.51     36.38 o 
  -7   2   7      598.02      591.23     39.17 o 
  -6   2   7     3979.67     3718.61     50.37 o 
  -5   2   7     1957.15     1833.94     28.31 o 
  -4   2   7     2602.96     2318.45     51.05 o 
  -3   2   7     1043.75      739.83     44.04 o 
  -2   2   7     1175.97     1296.33     35.67 o 
  -1   2   7     2936.94     2646.37     39.31 o 
   0   2   7      970.69     1112.55     37.50 o 
   1   2   7     4947.79     4582.67     43.71 o 
   2   2   7    22212.78    22927.02    271.31 o 
   3   2   7     4974.13     4682.50     90.92 o 
   4   2   7      686.68      595.21     46.72 o 
   5   2   7     3148.87     3207.03     77.85 o 
   6   2   7     3634.39     3493.32     73.86 o 
   7   2   7       48.97        6.02     26.90 o 
   8   2   7     4619.65     4445.68    124.05 o 
   9   2   7      737.52      915.87     74.42 o 
  10   2   7     2052.93     2115.69    109.26 o 
  11   2   7      467.89      471.48     57.30 o 
  12   2   7      936.58      933.87     97.54 o 
  13   2   7      311.98      378.62     60.51 o 
  14   2   7      197.17      133.26     66.76 o 
  15   2   7      465.24      435.79    106.14 o 
  16   2   7       57.68      140.63     55.79 o 
 -16   3   7     1068.60     1165.33     64.48 o 
 -15   3   7      486.00      590.93     75.38 o 
 -14   3   7     3348.63     3291.37    115.57 o 
 -13   3   7      128.81      109.35     32.29 o 
 -12   3   7     3215.66     3493.76    110.79 o 
 -11   3   7     2087.51     2097.48     73.65 o 
 -10   3   7     6813.31     6798.56    118.57 o 
  -9   3   7     9839.13     9781.49    149.00 o 
  -8   3   7      277.78      285.69     24.72 o 
  -7   3   7    22057.15    22320.41    410.61 o 
  -6   3   7     5144.06     4733.50    105.74 o 
  -5   3   7    15207.88    16270.45    190.79 o 
  -4   3   7     1852.75     1451.03     46.05 o 
  -3   3   7     3182.60     2904.57     34.16 o 
  -2   3   7     8108.97     8155.73     78.43 o 
  -1   3   7      797.67      863.14     17.02 o 
   0   3   7     8172.19     8202.57     82.74 o 
   1   3   7     7881.29     7955.84     99.93 o 
   2   3   7     7582.28     6993.43     86.69 o 
   3   3   7      463.77      611.38     30.47 o 
   4   3   7    16120.37    17256.41    207.25 o 
   5   3   7     1523.46     1193.10     58.83 o 
   6   3   7    22989.73    23056.01    414.37 o 
   7   3   7     8758.83     9031.39    171.77 o 
   8   3   7     3584.75     3790.89    109.32 o 
   9   3   7    12191.49    11823.37    265.83 o 
  10   3   7     1279.06     1375.92    118.93 o 
  11   3   7     7013.37     6777.49    182.11 o 
  12   3   7     3095.72     3086.38    153.66 o 
  13   3   7      427.55      512.00     65.65 o 
  14   3   7     3252.29     3362.50    186.84 o 
  15   3   7        0.51       30.99     50.93 o 
  16   3   7     1828.05     1738.85    185.97 o 
 -15   4   7     2759.56     2707.97     81.78 o 
 -14   4   7       24.00       34.78     32.30 o 
 -13   4   7     3734.05     3736.05     88.74 o 
 -12   4   7      189.30      234.50     30.44 o 
 -11   4   7     5343.93     5431.53    112.83 o 
 -10   4   7     4656.55     4381.53    119.89 o 
  -9   4   7     1003.88      979.47     41.69 o 
  -8   4   7    10940.65    11230.45    184.50 o 
  -7   4   7      154.78      165.08     22.07 o 
  -6   4   7    18543.67    19163.20    256.53 o 
  -5   4   7     2036.77     1945.71     33.94 o 
  -4   4   7     8045.33     7576.08     86.80 o 
  -3   4   7     8398.02     8467.20     96.82 o 
  -2   4   7     4090.72     4343.80     40.09 o 
  -1   4   7    10093.48     9787.03    103.48 o 
   0   4   7     2816.45     3104.01     28.37 o 
   1   4   7    33654.39    35308.78    409.29 o 
   2   4   7      243.08      222.25     17.21 o 
   3   4   7    18677.25    18723.62    226.01 o 
   4   4   7     2419.46     2638.00     49.55 o 
   5   4   7    14308.03    14580.99    188.58 o 
   6   4   7    10403.77    10678.67    177.72 o 
   7   4   7     7295.64     7111.77    152.88 o 
   8   4   7    11149.58    10741.07    195.84 o 
   9   4   7      255.43      243.96     43.54 o 
  10   4   7     6088.76     5690.50    134.00 o 
  11   4   7     2231.01     2314.70     95.77 o 
  12   4   7     6152.27     6040.71    181.92 o 
  13   4   7     3410.64     3444.12    129.82 o 
  14   4   7      625.78      597.25     84.56 o 
  15   4   7     2026.43     2012.26    142.53 o 
 -15   5   7        2.12       84.55     40.77 o 
 -14   5   7     1581.40     1573.47     70.26 o 
 -13   5   7      283.32      306.11     44.14 o 
 -12   5   7      774.52      853.33     45.48 o 
 -11   5   7       61.09       90.94     27.16 o 
 -10   5   7     2219.35     2193.93     55.09 o 
  -9   5   7     1723.04     1769.81     44.10 o 
  -8   5   7     2487.48     2847.00     68.19 o 
  -7   5   7     9839.05    10005.84    149.28 o 
  -6   5   7     1250.45     1176.12     44.11 o 
  -5   5   7    18079.95    18879.87    354.56 o 
  -4   5   7      642.51      566.44     29.30 o 
  -3   5   7    25793.42    25219.65    276.16 o 
  -2   5   7    23490.21    23224.31    246.12 o 
  -1   5   7     8873.64     8656.56    225.96 o 
   0   5   7    34758.62    34802.89    390.98 o 
   1   5   7      139.23      128.90     16.49 o 
   2   5   7    25000.69    25314.77    360.93 o 
   3   5   7     3197.50     3072.78     53.12 o 
   4   5   7    13136.21    13540.47    163.55 o 
   5   5   7    10542.35    10512.29    140.10 o 
   6   5   7      198.70      187.72     32.54 o 
   7   5   7     4849.97     4823.26    108.66 o 
   8   5   7       40.18       27.55     38.67 o 
   9   5   7    10412.96    10280.95    207.16 o 
  10   5   7     3495.10     3175.82    107.99 o 
  11   5   7      867.15      866.54     66.25 o 
  12   5   7      776.27      926.65    101.57 o 
  13   5   7     2658.80     2760.62    141.75 o 
  14   5   7      746.69      749.81     78.51 o 
  15   5   7      612.69      574.31     87.38 o 
 -14   6   7        0.28       36.97     30.17 o 
 -13   6   7      600.54      591.60     41.05 o 
 -12   6   7      201.06      274.26     35.33 o 
 -11   6   7      777.88      773.13     67.94 o 
 -10   6   7      448.11      394.70     34.27 o 
  -9   6   7     1526.07     1668.99     57.00 o 
  -8   6   7     5660.95     5208.91    104.63 o 
  -7   6   7        6.85       -2.36     21.16 o 
  -6   6   7    10105.19     9839.77    152.44 o 
  -5   6   7      477.03      462.03     26.38 o 
  -4   6   7    15551.62    15128.48    157.02 o 
  -3   6   7     1867.70     1738.06     24.41 o 
  -2   6   7    20109.20    20048.59    248.89 o 
  -1   6   7    28756.27    28779.98    416.44 o 
   0   6   7      538.14      518.95     18.25 o 
   1   6   7    16362.05    16427.53    163.00 o 
   2   6   7     2166.97     2018.39     62.34 o 
   3   6   7    12083.14    12152.26    189.63 o 
   4   6   7     3079.65     3060.02     58.87 o 
   5   6   7     1930.92     1930.00     49.02 o 
   6   6   7     5760.56     6052.04     94.84 o 
   7   6   7       75.06      110.10     31.46 o 
   8   6   7     5909.02     6000.78    125.90 o 
   9   6   7      969.87      938.09     58.22 o 
  10   6   7     2935.95     3219.43    108.18 o 
  11   6   7      146.53      200.47     45.72 o 
  12   6   7      876.68     1035.39    113.49 o 
  13   6   7     1125.05     1098.86     84.67 o 
  14   6   7      716.59      652.71     98.16 o 
 -14   7   7     2784.87     2733.02     82.87 o 
 -13   7   7       65.69       65.19     40.30 o 
 -12   7   7     4714.06     4751.83    137.21 o 
 -11   7   7     2425.04     2287.01     85.74 o 
 -10   7   7     2145.78     2188.40     86.68 o 
  -9   7   7     6209.70     5946.74    160.74 o 
  -8   7   7      934.92      914.54     49.03 o 
  -7   7   7     3855.48     3885.10     91.26 o 
  -6   7   7     2287.16     2259.77     48.04 o 
  -5   7   7     3659.98     3564.09     46.38 o 
  -4   7   7     4536.12     4495.70     50.35 o 
  -3   7   7     1172.94     1114.42     27.14 o 
  -2   7   7      746.25      730.94     33.00 o 
  -1   7   7       36.07       98.75     23.72 o 
   0   7   7     1989.70     1838.50     59.69 o 
   1   7   7      319.26      369.00     17.70 o 
   2   7   7     2542.98     2254.36    136.37 o 
   3   7   7      173.50      218.84     30.46 o 
   4   7   7     5129.28     5278.50     93.01 o 
   5   7   7     1903.62     2015.26     56.31 o 
   6   7   7     6690.50     6752.32    107.09 o 
   7   7   7     6759.20     6919.47    113.51 o 
   8   7   7      771.30      919.13     59.24 o 
   9   7   7     9924.43     9772.79    164.30 o 
  10   7   7      515.32      447.16     75.25 o 
  11   7   7     4671.19     4745.85    131.34 o 
  12   7   7     1974.22     1836.30     95.24 o 
  13   7   7      972.68      979.30     92.10 o 
  14   7   7     2685.38     2919.14    136.09 o 
 -13   8   7     1562.56     1601.72     79.73 o 
 -12   8   7      124.90       94.55     42.05 o 
 -11   8   7     2113.37     2067.82     96.36 o 
 -10   8   7     2741.53     2727.48    129.56 o 
  -9   8   7      467.29      359.58     55.39 o 
  -8   8   7     4744.24     4638.20    106.21 o 
  -7   8   7      102.21      149.29     31.96 o 
  -6   8   7     2465.71     2320.64     54.92 o 
  -5   8   7     1823.94     1913.54     49.40 o 
  -4   8   7     1545.59     1474.72     38.86 o 
  -3   8   7     2889.67     3058.01     52.38 o 
  -2   8   7     1272.90     1208.84     44.26 o 
  -1   8   7      918.58      960.71     54.41 o 
   0   8   7       22.18       56.27     19.92 o 
   1   8   7     1563.10     1614.24     37.02 o 
   2   8   7       51.95       48.08     17.76 o 
   3   8   7     2298.87     2523.02     62.07 o 
   4   8   7      352.57      384.65     35.55 o 
   5   8   7     3167.39     3389.88     71.51 o 
   6   8   7     2875.18     2999.41     68.65 o 
   7   8   7     3361.60     3498.95     77.06 o 
   8   8   7     4982.06     4982.25    113.01 o 
   9   8   7      175.90      149.55     33.76 o 
  10   8   7     3751.98     3774.91    106.28 o 
  11   8   7      406.69      401.68     42.76 o 
  12   8   7      724.77      768.67     57.47 o 
  13   8   7     1421.26     1631.31    121.99 o 
 -12   9   7       52.83       53.44     39.29 o 
 -11   9   7       21.31       34.24     35.30 o 
 -10   9   7      171.52      191.66     43.26 o 
  -9   9   7       15.00       18.11     30.59 o 
  -8   9   7      287.86      312.51     24.19 o 
  -7   9   7     1321.02     1164.50     78.54 o 
  -6   9   7      292.51      262.71     27.33 o 
  -5   9   7      956.39      962.66     35.97 o 
  -4   9   7      183.24      193.93     27.06 o 
  -3   9   7     1886.41     1975.00     48.78 o 
  -2   9   7     2054.56     1966.86     64.24 o 
  -1   9   7     1918.42     1840.64     55.92 o 
   0   9   7     7949.04     8023.86    274.24 o 
   1   9   7      217.37      168.79     35.15 o 
   2   9   7     1460.35     1391.54     53.36 o 
   3   9   7      892.24      837.25     36.68 o 
   4   9   7      927.26     1056.98     80.78 o 
   5   9   7     2187.42     2200.68     66.40 o 
   6   9   7        0.13       18.74     42.20 o 
   7   9   7      708.69      903.25    175.54 o 
   8   9   7      183.05      238.06     42.36 o 
   9   9   7      153.71      200.48     38.20 o 
  10   9   7       23.29       58.89     36.19 o 
  11   9   7       42.34       67.59     34.84 o 
  12   9   7       46.42       56.66     38.00 o 
 -11  10   7       88.71      150.98     55.19 o 
 -10  10   7       10.36        2.79     38.88 o 
  -9  10   7       16.08       19.73     26.07 o 
  -8  10   7      219.08      229.28     27.86 o 
  -7  10   7      735.62      819.35     35.80 o 
  -6  10   7      140.62      171.24     30.06 o 
  -5  10   7      136.33       96.79     24.77 o 
  -4  10   7      741.21      838.12    138.40 o 
  -3  10   7      213.25      155.98     26.90 o 
  -2  10   7      230.17      223.85     22.90 o 
  -1  10   7     1314.35     1363.37     64.37 o 
   0  10   7      111.76      120.33     23.01 o 
   1  10   7     1371.45     1375.87     74.32 o 
   2  10   7      364.93      282.64     37.10 o 
   3  10   7      212.13      210.01      6.57 o 
   4  10   7     1299.32     1328.26     47.70 o 
   5  10   7        1.72       20.19     23.58 o 
   6  10   7      318.62      392.70     34.00 o 
   7  10   7      264.13      294.44     33.78 o 
   8  10   7        0.93      102.32     34.25 o 
   9  10   7       10.66      -32.18     32.18 o 
  10  10   7       20.76      -44.31     44.31 o 
  11  10   7        4.11      -17.21     37.33 o 
 -10  11   7      107.10       75.43     33.46 o 
  -9  11   7       11.94      -35.58     40.57 o 
  -8  11   7      154.58      130.19     54.48 o 
  -7  11   7        5.94       24.19     27.89 o 
  -6  11   7      128.18      126.06     27.49 o 
  -5  11   7        1.99        5.30     19.91 o 
  -4  11   7      245.86      286.06     27.03 o 
  -3  11   7      329.56      434.42     74.91 o 
  -2  11   7       80.68       52.79     25.21 o 
  -1  11   7      315.01      371.63     32.24 o 
   0  11   7      351.88      245.03     92.11 o 
   1  11   7      420.62      468.45     50.05 o 
   2  11   7        2.35      -41.37     41.37 o 
   3  11   7      186.75      249.03     34.04 o 
   4  11   7      123.56      138.98     29.37 o 
   5  11   7      175.32      193.77     20.64 o 
   6  11   7      124.74      106.65     36.82 o 
   7  11   7       28.18       61.19     27.48 o 
   8  11   7       51.49       85.38     33.01 o 
   9  11   7      100.51      114.74     43.72 o 
  10  11   7       74.56       29.59     38.99 o 
  -8  12   7       10.02      -20.86     33.08 o 
  -7  12   7      829.99      715.88     72.61 o 
  -6  12   7      603.39      649.94     45.25 o 
  -5  12   7      606.98      766.97     38.01 o 
  -4  12   7     1491.20     1436.11     85.29 o 
  -3  12   7       24.15       18.95     25.64 o 
  -2  12   7      686.65      853.62     47.67 o 
  -1  12   7     1060.02     1210.62     99.53 o 
   0  12   7       52.70       25.77     37.88 o 
   1  12   7     2607.42     2594.36     92.03 o 
   2  12   7      285.84      246.08     65.89 o 
   3  12   7      622.53      604.70     57.43 o 
   4  12   7     1296.81     1212.39     43.55 o 
   5  12   7       89.01      121.07     26.90 o 
   6  12   7      363.62      329.50     41.23 o 
   7  12   7        0.98       13.87     32.50 o 
   8  12   7       89.70       88.15     30.48 o 
  -6  13   7        0.12       28.81     38.15 o 
  -5  13   7      599.20      560.42     60.10 o 
  -4  13   7      272.24      306.52     50.45 o 
  -3  13   7      254.81      237.39     39.15 o 
  -2  13   7      100.20       48.64     25.31 o 
  -1  13   7      280.83      263.33     39.11 o 
   0  13   7      870.54      908.70     80.06 o 
   1  13   7       18.05      -44.89     44.89 o 
   2  13   7      832.73      895.55     69.34 o 
   3  13   7        9.34       34.23     47.51 o 
   4  13   7      676.05      848.46     70.57 o 
   5  13   7      360.49      248.65     96.64 o 
   6  13   7      895.80     1056.47     81.89 o 
   0  14   7      192.46      182.17     59.05 o 
 -16   0   8      119.44       19.83     47.59 o 
 -15   0   8     2395.26     2368.51     99.54 o 
 -14   0   8     2484.63     2352.02    118.22 o 
 -13   0   8     4831.88     4877.68    136.58 o 
 -12   0   8    12618.61    12540.75    276.59 o 
 -11   0   8      245.03      229.70     38.21 o 
 -10   0   8    12550.31    12596.45    255.84 o 
  -9   0   8     6504.92     6871.05    170.75 o 
  -8   0   8    10078.41    10097.92    202.91 o 
  -7   0   8    21142.95    21681.06    387.82 o 
  -6   0   8      897.79      890.57     82.84 o 
  -5   0   8    60668.36    62896.70   1527.54 o 
  -4   0   8     5011.19     5251.03    148.40 o 
  -3   0   8    11056.02    11251.00    263.07 o 
  -2   0   8     6211.36     5938.71     81.86 o 
  -1   0   8     3117.16     2864.95     35.92 o 
   0   0   8     4481.00     4506.73     62.44 o 
   1   0   8     1408.44     1533.78     35.42 o 
   2   0   8     9362.28     9206.17    124.71 o 
   3   0   8    11867.13    12203.20    393.05 o 
   4   0   8     2094.12     2186.53     88.41 o 
   5   0   8     3699.55     3542.12    121.59 o 
   6   0   8    33592.23    33653.48   1077.81 o 
   7   0   8     1026.51     1182.25     90.24 o 
   8   0   8     6451.89     6365.60    186.15 o 
   9   0   8    10703.77    10829.82    346.56 o 
  10   0   8     6102.21     6196.68    211.19 o 
  11   0   8    11225.68    11080.33    368.10 o 
  12   0   8      404.88      289.27     92.51 o 
  13   0   8     7438.23     7034.13    245.98 o 
  14   0   8      667.89      638.01     90.81 o 
  15   0   8     1081.73     1187.25    172.51 o 
 -16   1   8     2010.69     2001.84     92.16 o 
 -15   1   8     2094.84     2318.46     83.12 o 
 -14   1   8     2122.01     2182.27     77.65 o 
 -13   1   8     4474.07     4548.65    106.97 o 
 -12   1   8      343.51      416.14     36.04 o 
 -11   1   8     7223.74     7589.56    148.26 o 
 -10   1   8     3693.37     3637.07     69.70 o 
  -9   1   8     4614.22     4837.89     82.74 o 
  -8   1   8     4331.27     4377.60     65.83 o 
  -7   1   8     5293.92     5272.34     71.90 o 
  -6   1   8    22302.85    22589.21    288.45 o 
  -5   1   8     1627.75     1783.07     33.96 o 
  -4   1   8    51655.41    54649.48    874.95 o 
  -3   1   8     6041.47     6635.16    179.60 o 
  -2   1   8    22544.41    22870.38    242.28 o 
  -1   1   8    17421.43    16738.35    167.20 o 
   0   1   8    20017.55    20220.77    167.51 o 
   1   1   8    19002.31    18609.65    175.65 o 
   2   1   8    23212.96    23977.96    267.46 o 
   3   1   8    26354.20    25638.31    342.92 o 
   4   1   8      472.66      623.65     41.20 o 
   5   1   8     9502.66     9511.93    154.41 o 
   6   1   8     4395.48     4374.47     94.79 o 
   7   1   8     1885.38     1845.19     69.84 o 
   8   1   8      375.56      285.64     52.15 o 
   9   1   8     2195.24     2069.15     80.66 o 
  10   1   8     4632.83     4556.46    124.88 o 
  11   1   8      171.40      171.69     50.44 o 
  12   1   8     9335.31     8989.08    232.11 o 
  13   1   8     1335.64     1457.10     87.94 o 
  14   1   8     1660.06     1698.27    101.03 o 
  15   1   8     1244.99     1540.73    104.49 o 
  16   1   8      421.55      493.67     80.21 o 
 -16   2   8     1039.10     1095.38    124.91 o 
 -15   2   8      328.72      314.31     40.10 o 
 -14   2   8     1584.87     1616.29     55.59 o 
 -13   2   8       48.66       33.39     27.80 o 
 -12   2   8      913.48      983.94    100.61 o 
 -11   2   8     1041.23      886.45     39.36 o 
 -10   2   8      722.40      690.48     41.04 o 
  -9   2   8      212.17      193.33     23.89 o 
  -8   2   8     3270.40     3336.87     50.83 o 
  -7   2   8       41.23       75.78     19.78 o 
  -6   2   8     7196.84     6776.89     85.17 o 
  -5   2   8    13694.09    13782.74    139.03 o 
  -4   2   8    11473.60    11490.61    291.78 o 
  -3   2   8    55674.56    54652.94    996.37 o 
  -2   2   8     3715.38     3158.71     52.22 o 
  -1   2   8    10932.95     9429.63     69.15 o 
   0   2   8     4366.01     4652.59     41.06 o 
   1   2   8    24047.77    24928.09    260.99 o 
   2   2   8   100862.87   103515.84   1762.27 o 
   3   2   8        7.18       37.38     20.33 o 
   4   2   8    36675.53    36789.50    555.96 o 
   5   2   8    15973.77    15649.57    252.83 o 
   6   2   8     8670.29     8471.58    148.79 o 
   7   2   8     6929.73     6810.74    127.63 o 
   8   2   8      537.02      563.25     52.78 o 
   9   2   8     5014.42     4934.09    140.44 o 
  10   2   8      149.61      134.02     48.03 o 
  11   2   8     2272.42     2131.07    119.13 o 
  12   2   8       52.38      -18.33     50.34 o 
  13   2   8     1833.17     1970.06    108.98 o 
  14   2   8      111.72      156.06     57.58 o 
  15   2   8      794.61      923.29    103.93 o 
  16   2   8      294.60      298.96     63.89 o 
 -15   3   8      590.48      660.93     53.76 o 
 -14   3   8      223.84      176.44     35.37 o 
 -13   3   8     1693.92     1772.86     69.55 o 
 -12   3   8      479.35      536.30     51.01 o 
 -11   3   8     2773.15     2827.31     81.99 o 
 -10   3   8      606.85      644.09     35.92 o 
  -9   3   8     2513.28     2585.90     64.21 o 
  -8   3   8       10.43       22.27     15.91 o 
  -7   3   8     6163.99     6229.04    108.18 o 
  -6   3   8     2246.71     2516.84     39.22 o 
  -5   3   8      121.05      109.53     17.08 o 
  -4   3   8     5620.47     5249.22     49.68 o 
  -3   3   8     4011.29     4247.57     45.09 o 
  -2   3   8     1396.50     1136.22     19.41 o 
  -1   3   8     1496.69     1535.95     17.20 o 
   0   3   8     1694.95     1656.85     33.50 o 
   1   3   8    21034.96    21016.63    193.23 o 
   2   3   8      182.78      120.51     14.34 o 
   3   3   8    32107.73    32806.42    425.19 o 
   4   3   8      681.45      564.51     38.56 o 
   5   3   8     8997.30     8796.95    185.59 o 
   6   3   8     7098.36     6887.71    140.23 o 
   7   3   8     3158.49     3394.63    122.99 o 
   8   3   8     7069.40     6718.53    142.58 o 
   9   3   8     1368.72     1287.85    131.93 o 
  10   3   8     2710.02     2651.72    139.54 o 
  11   3   8        0.24      -25.55     52.25 o 
  12   3   8     1651.96     1633.84     89.50 o 
  13   3   8       69.03      130.37     53.21 o 
  14   3   8      581.85      585.03     74.50 o 
  15   3   8      282.74      303.72     71.57 o 
 -15   4   8      396.42      408.03     46.54 o 
 -14   4   8      244.49      283.91     42.59 o 
 -13   4   8      786.39      797.53     63.86 o 
 -12   4   8     1797.42     1934.20     84.78 o 
 -11   4   8      426.94      374.03     32.98 o 
 -10   4   8     4784.06     4804.88     88.06 o 
  -9   4   8     2117.70     2339.32     52.11 o 
  -8   4   8     2042.12     2096.49     42.51 o 
  -7   4   8     4926.02     4961.01     68.32 o 
  -6   4   8     1412.72     1376.89     57.45 o 
  -5   4   8      684.94      511.71     30.08 o 
  -4   4   8      433.51      354.91     16.16 o 
  -3   4   8       45.58       69.01      7.53 o 
  -2   4   8     3378.90     3266.29     30.47 o 
  -1   4   8        0.61       12.68      7.06 o 
   0   4   8     2218.17     2287.77     28.11 o 
   1   4   8      197.75      286.88     14.29 o 
   2   4   8       27.02       24.73     12.86 o 
   3   4   8     7004.04     7758.44     94.45 o 
   4   4   8       77.82      100.06     18.39 o 
   5   4   8      171.80      248.37     26.34 o 
   6   4   8      810.83      750.53    101.89 o 
   7   4   8      196.99      198.25     38.35 o 
   8   4   8     9252.67     9129.74    192.83 o 
   9   4   8      757.02      832.40     66.18 o 
  10   4   8     2112.11     2308.84     95.63 o 
  11   4   8     4135.41     3965.40    123.47 o 
  12   4   8       13.96        6.33     43.29 o 
  13   4   8     1299.68     1133.93    102.37 o 
  14   4   8      433.19      389.25     61.01 o 
  15   4   8      297.50      230.01     71.30 o 
 -15   5   8       26.78       67.00     35.66 o 
 -14   5   8      105.44      110.89     35.08 o 
 -13   5   8       87.44       71.22     45.58 o 
 -12   5   8        9.46       39.92     24.74 o 
 -11   5   8      195.24      162.89     24.72 o 
 -10   5   8      214.69      208.94     32.01 o 
  -9   5   8      628.49      715.79     34.70 o 
  -8   5   8      249.40      243.78     23.15 o 
  -7   5   8      165.88      142.55     24.83 o 
  -6   5   8     1122.01     1090.43     40.81 o 
  -5   5   8      370.51      300.55     27.36 o 
  -4   5   8     1869.48     1680.93     45.62 o 
  -3   5   8     1104.42     1081.34     25.21 o 
  -2   5   8      156.77      189.27     41.59 o 
  -1   5   8     2005.16     2160.14     36.78 o 
   0   5   8       50.06       48.86     12.17 o 
   1   5   8     1351.16     1358.27     33.63 o 
   2   5   8      692.92      698.28     35.34 o 
   3   5   8       20.08       40.62     20.62 o 
   4   5   8     2007.56     2121.74     57.98 o 
   5   5   8       32.49       87.63     24.32 o 
   6   5   8      189.29      165.45     28.67 o 
   7   5   8     1777.79     1691.20     64.74 o 
   8   5   8      148.10      140.32     45.96 o 
   9   5   8      193.12      154.72     45.24 o 
  10   5   8      127.80      181.41     42.47 o 
  11   5   8       41.42       27.34     37.72 o 
  12   5   8      200.74      191.04     48.13 o 
  13   5   8       38.77       98.78     57.39 o 
  14   5   8       20.11        1.59     45.74 o 
  15   5   8       71.72       41.80     65.57 o 
 -14   6   8       67.32       34.10     32.26 o 
 -13   6   8      278.00      324.61     59.78 o 
 -12   6   8      842.75      826.34     50.88 o 
 -11   6   8       27.46       43.08     23.86 o 
 -10   6   8      814.22      947.67     71.62 o 
  -9   6   8      138.87      141.12     22.39 o 
  -8   6   8      720.75      758.08     74.67 o 
  -7   6   8     1202.56     1135.39     48.94 o 
  -6   6   8       54.58       81.46     14.89 o 
  -5   6   8      243.18      265.89     37.30 o 
  -4   6   8     1127.78     1077.94     27.15 o 
  -3   6   8     1674.43     1677.14     36.30 o 
  -2   6   8      641.26      620.14     39.75 o 
  -1   6   8     7295.50     6983.06     81.38 o 
   0   6   8      831.54      838.25     42.55 o 
   1   6   8      870.32      782.19     19.61 o 
   2   6   8     1064.52     1003.88     21.69 o 
   3   6   8     1065.65     1053.05     39.03 o 
   4   6   8      620.76      746.12     34.36 o 
   5   6   8      802.48      719.91     34.09 o 
   6   6   8      517.44      515.77     35.25 o 
   7   6   8        1.03       19.38     31.39 o 
   8   6   8      489.71      531.34     39.28 o 
   9   6   8      679.32      653.52     70.41 o 
  10   6   8      764.04      813.71     64.73 o 
  11   6   8     1897.58     1984.41     83.98 o 
  12   6   8       25.15       30.09     41.59 o 
  13   6   8      414.47      366.38     65.03 o 
  14   6   8      522.82      474.80     83.12 o 
 -14   7   8      542.83      542.22     85.10 o 
 -13   7   8     1064.65     1030.02     51.71 o 
 -12   7   8      162.87      105.51     29.21 o 
 -11   7   8     1468.57     1297.76     94.28 o 
 -10   7   8      271.80      245.50     37.21 o 
  -9   7   8      909.35      869.92     50.85 o 
  -8   7   8     1477.25     1470.42     80.01 o 
  -7   7   8     1157.47     1177.79     27.76 o 
  -6   7   8     2352.13     2075.20     41.15 o 
  -5   7   8       26.94       19.54     12.10 o 
  -4   7   8      904.42      975.93     21.47 o 
  -3   7   8      454.55      438.55     21.88 o 
  -2   7   8      109.41      201.55     26.96 o 
  -1   7   8      698.56      689.43     30.79 o 
   0   7   8       91.86      115.80     17.89 o 
   1   7   8      363.82      440.71     30.77 o 
   2   7   8      372.33      459.11     16.88 o 
   3   7   8     1393.89     1446.59     41.75 o 
   4   7   8       12.63       14.39     29.89 o 
   5   7   8     1775.39     1900.61     62.16 o 
   6   7   8       73.69       79.49     27.10 o 
   7   7   8     2038.06     2050.88     74.98 o 
   8   7   8      543.53      587.44     50.08 o 
   9   7   8      979.75      919.70     57.03 o 
  10   7   8     2311.26     2252.05     72.05 o 
  11   7   8      438.90      337.27     76.18 o 
  12   7   8     1891.36     1780.04     95.65 o 
  13   7   8       94.49      113.80     68.18 o 
  14   7   8      536.65      456.19     77.41 o 
 -13   8   8       37.54       86.97     44.81 o 
 -12   8   8      770.85      848.87     80.97 o 
 -11   8   8        4.96       -3.05     29.96 o 
 -10   8   8      730.11      787.11     45.16 o 
  -9   8   8       69.94       46.71     32.95 o 
  -8   8   8     1755.44     1738.03     45.09 o 
  -7   8   8     3475.30     3292.38     58.87 o 
  -6   8   8     3722.62     3324.04    120.93 o 
  -5   8   8     1299.26     1321.80     33.80 o 
  -4   8   8     3568.56     3619.70     57.47 o 
  -3   8   8     7283.47     7319.77     98.31 o 
  -2   8   8     2148.56     2144.32     54.12 o 
  -1   8   8     7201.22     7400.62    116.66 o 
   0   8   8     1334.77     1402.37     41.97 o 
   1   8   8     2566.52     2622.75     54.92 o 
   2   8   8     9814.43     9688.90    109.57 o 
   3   8   8       28.90       54.94     21.38 o 
   4   8   8     8220.63     8303.86    153.40 o 
   5   8   8     2025.45     2041.44     70.85 o 
   6   8   8     2037.60     2121.80     68.35 o 
   7   8   8     1970.01     2027.09     65.13 o 
   8   8   8       17.34       23.29     29.73 o 
   9   8   8      960.09      958.43     51.79 o 
  10   8   8        1.16       10.18     30.22 o 
  11   8   8      320.72      245.46     45.91 o 
  12   8   8       13.31      -36.63     36.63 o 
  13   8   8      309.27      322.86     56.82 o 
 -12   9   8        1.19       34.14     45.67 o 
 -11   9   8     1097.65     1201.43    218.37 o 
 -10   9   8       96.27       19.01     31.86 o 
  -9   9   8      576.74      629.18     31.31 o 
  -8   9   8       71.85       77.82     31.95 o 
  -7   9   8     1815.90     1606.26    139.96 o 
  -6   9   8     2414.58     2563.90     57.59 o 
  -5   9   8     3232.23     3334.97     71.28 o 
  -4   9   8     4557.45     4622.11     76.88 o 
  -3   9   8      410.97      470.74     28.72 o 
  -2   9   8    13083.09    13158.79    201.57 o 
  -1   9   8     1684.73     1964.64     97.24 o 
   0   9   8     7425.55     7619.27    117.92 o 
   1   9   8     8654.95     9067.41    191.48 o 
   2   9   8      105.06      131.68     21.40 o 
   3   9   8    11810.38    11987.47    147.14 o 
   4   9   8      909.91      861.15     44.15 o 
   5   9   8     5973.24     5897.00    116.52 o 
   6   9   8     3306.59     3189.37     84.74 o 
   7   9   8      562.72      703.15     46.18 o 
   8   9   8     2674.41     2671.90     88.92 o 
   9   9   8        2.86       43.19     32.08 o 
  10   9   8     1249.07     1201.73     55.89 o 
  11   9   8        1.58       21.26     37.08 o 
  12   9   8      997.38      973.70     75.88 o 
 -11  10   8        1.28      -36.98     38.03 o 
 -10  10   8     2173.73     2041.97    109.71 o 
  -9  10   8     1017.80      992.66    110.90 o 
  -8  10   8     2011.51     2038.70     70.05 o 
  -7  10   8     3729.06     3743.35    120.91 o 
  -6  10   8      127.58       92.95     28.89 o 
  -5  10   8     5487.02     5371.98     92.05 o 
  -4  10   8      655.38      581.37     31.63 o 
  -3  10   8     4364.91     4382.53     78.43 o 
  -2  10   8     2803.53     2788.77     54.00 o 
  -1  10   8     2360.13     2603.08     64.83 o 
   0  10   8     1507.65     1520.84     70.60 o 
   1  10   8     3227.45     3436.72     90.94 o 
   2  10   8     2574.61     2640.23     67.24 o 
   3  10   8     1004.89      956.77     27.76 o 
   4  10   8     2498.33     2604.14     66.03 o 
   5  10   8       15.94       43.74     24.11 o 
   6  10   8     1924.91     1955.96     60.66 o 
   7  10   8      577.32      554.89     41.67 o 
   8  10   8     1121.27     1199.26     55.49 o 
   9  10   8     1589.85     1591.64     84.50 o 
  10  10   8      212.92      178.40     42.41 o 
  11  10   8     2873.40     3033.86    147.62 o 
 -10  11   8      302.71      256.60     68.82 o 
  -9  11   8     1578.76     1554.33    126.34 o 
  -8  11   8     2208.14     2151.63     66.26 o 
  -7  11   8      512.74      524.32     46.97 o 
  -6  11   8     3679.71     3620.60     96.42 o 
  -5  11   8       53.99      115.87     25.81 o 
  -4  11   8     2514.63     2574.56     91.63 o 
  -3  11   8      933.51      875.57     49.96 o 
  -2  11   8     1664.80     1745.93     42.82 o 
  -1  11   8     1318.43     1334.66     44.42 o 
   0  11   8      967.49      820.26    158.64 o 
   1  11   8     1504.11     1627.30    129.52 o 
   2  11   8       43.27       47.86     34.44 o 
   3  11   8     1608.71     1605.72     63.74 o 
   4  11   8      463.29      497.23     46.55 o 
   5  11   8     2540.43     2505.87    144.39 o 
   6  11   8       18.24      -27.44     27.44 o 
   7  11   8     2529.45     2438.11     95.64 o 
   8  11   8     1230.06     1333.26     70.43 o 
   9  11   8      975.20      947.55     55.74 o 
  -8  12   8      732.58      782.77     58.33 o 
  -7  12   8      506.76      538.90     48.95 o 
  -6  12   8      479.43      515.67     46.79 o 
  -5  12   8      924.79      981.48    113.90 o 
  -4  12   8      245.39      328.17     38.40 o 
  -3  12   8     2521.93     2501.55     67.85 o 
  -2  12   8      141.46       90.08     30.96 o 
  -1  12   8     2584.06     2680.06     66.31 o 
   0  12   8     1421.87     1599.38     73.24 o 
   1  12   8      652.09      856.55    223.90 o 
   2  12   8     3158.50     3233.19    116.08 o 
   3  12   8      378.91      352.20     60.69 o 
   4  12   8     3009.62     3045.73    141.90 o 
   5  12   8      288.58      288.06     41.32 o 
   6  12   8     1258.59     1288.07     72.20 o 
   7  12   8     1369.12     1370.96     87.01 o 
   8  12   8      226.01      229.43     37.98 o 
  -5  13   8      297.04      345.22     44.30 o 
  -4  13   8     1041.67     1102.21     56.88 o 
  -3  13   8        1.85       46.36     29.72 o 
  -2  13   8     2098.95     2237.18     66.74 o 
  -1  13   8      706.36      745.20     53.71 o 
   0  13   8     2001.11     1849.30     70.71 o 
   1  13   8     2441.32     2514.11    119.26 o 
   2  13   8       89.83       44.92     44.84 o 
   3  13   8     1468.10     1630.25     96.51 o 
   4  13   8      341.19      433.54     60.66 o 
   5  13   8     1317.83     1283.24     97.41 o 
 -16   1   9      384.09      319.22     50.43 o 
 -15   1   9      344.61      293.97     44.66 o 
 -14   1   9      697.89      752.97     45.26 o 
 -13   1   9      354.30      443.28     76.39 o 
 -12   1   9        7.98       -3.87     18.94 o 
 -11   1   9      626.12      713.16     72.70 o 
 -10   1   9      526.30      623.19     28.86 o 
  -9   1   9       14.29       39.37     19.35 o 
  -8   1   9      779.07      768.54     39.96 o 
  -7   1   9     1077.35     1025.31     31.57 o 
  -6   1   9      874.19      914.74     31.73 o 
  -5   1   9      927.26      867.37     22.44 o 
  -4   1   9     6194.15     6195.78     54.05 o 
  -3   1   9        3.98       35.75     26.66 o 
  -2   1   9     4937.77     4525.82     37.26 o 
  -1   1   9     3631.95     3375.80     45.85 o 
   0   1   9     1162.54     1210.87     30.74 o 
   1   1   9    25586.83    26190.91    252.43 o 
   2   1   9    10866.38    10644.08    111.70 o 
   3   1   9     2141.78     2260.64     38.14 o 
   4   1   9    15601.04    15619.31    217.76 o 
   5   1   9       45.66      120.70     29.52 o 
   6   1   9     5196.34     4929.27    104.57 o 
   7   1   9     4446.10     4385.28     99.68 o 
   8   1   9      396.31      460.96     52.53 o 
   9   1   9     1555.45     1501.71     81.95 o 
  10   1   9       81.35      154.40     50.14 o 
  11   1   9      254.04      179.35     58.02 o 
  12   1   9       95.38      138.29     47.35 o 
  13   1   9      424.23      463.38     59.56 o 
  14   1   9       50.52       60.33     53.72 o 
  15   1   9        1.71       17.66     52.03 o 
  16   1   9       89.01       93.49     60.03 o 
 -16   2   9      649.37      673.48     46.97 o 
 -15   2   9      177.56      178.83     39.01 o 
 -14   2   9      326.64      438.17     87.76 o 
 -13   2   9      149.65      171.44     30.19 o 
 -12   2   9      281.04      228.62     30.44 o 
 -11   2   9     1289.28     1148.01     46.92 o 
 -10   2   9     1141.41     1236.82     51.26 o 
  -9   2   9     2441.86     2504.34     69.25 o 
  -8   2   9       59.84       45.80     19.23 o 
  -7   2   9     1924.07     2027.15     39.93 o 
  -6   2   9      744.79      746.54     17.48 o 
  -5   2   9     2775.45     2715.14     28.61 o 
  -4   2   9      757.24      612.00     34.01 o 
  -3   2   9      864.37      809.27     22.82 o 
  -2   2   9     5349.45     5058.08     49.92 o 
  -1   2   9       58.48      151.46     33.19 o 
   0   2   9    20754.44    19982.79    182.56 o 
   1   2   9    33148.54    35722.00    389.03 o 
   2   2   9     1713.39     1405.08     51.99 o 
   3   2   9     7401.91     8707.84    227.93 o 
   4   2   9     5085.29     4921.15     72.32 o 
   5   2   9     6879.79     6707.65    109.00 o 
   6   2   9       34.37       29.06     31.35 o 
   7   2   9     7319.49     7145.19    162.81 o 
   8   2   9     2849.12     2602.26    105.13 o 
   9   2   9     1742.53     1623.19     76.20 o 
  10   2   9     1834.58     1944.23     79.27 o 
  11   2   9      115.59       89.46     51.79 o 
  12   2   9      833.75      931.62     67.36 o 
  13   2   9        8.60      -11.60     44.25 o 
  14   2   9      330.76      342.46     65.93 o 
  15   2   9       11.95       53.37     65.07 o 
 -15   3   9     1246.87     1206.27     81.54 o 
 -14   3   9       15.28       -1.58     29.22 o 
 -13   3   9     3125.09     3174.95     84.21 o 
 -12   3   9      469.86      452.39     37.41 o 
 -11   3   9     2950.14     3063.10     80.29 o 
 -10   3   9    10645.06    10162.63    161.51 o 
  -9   3   9      249.67      194.69     24.27 o 
  -8   3   9    14896.01    14787.44    214.24 o 
  -7   3   9    14838.53    15124.78    193.67 o 
  -6   3   9     7081.49     7449.17    117.60 o 
  -5   3   9     9854.93     9453.81     99.45 o 
  -4   3   9       16.74       25.86      5.47 o 
  -3   3   9     5114.97     4923.46     63.17 o 
  -2   3   9      491.26      381.82     20.86 o 
  -1   3   9    12808.94    12807.32     97.73 o 
   0   3   9     2189.17     2193.21     25.58 o 
   1   3   9      552.90      738.67     40.43 o 
   2   3   9     5151.80     5361.35     61.32 o 
   3   3   9     2012.49     2220.58     39.37 o 
   4   3   9       56.11       74.88     20.13 o 
   5   3   9     3016.08     2902.32     59.43 o 
   6   3   9     4944.94     5099.95     99.68 o 
   7   3   9      174.64      179.50     46.71 o 
   8   3   9    12654.36    12094.36    224.40 o 
   9   3   9      652.75      748.54     59.56 o 
  10   3   9     2081.65     2092.43    103.29 o 
  11   3   9     4373.22     4282.98    144.49 o 
  12   3   9      701.55      731.44     87.45 o 
  13   3   9     4253.39     4348.48    166.65 o 
  14   3   9       90.30      103.14     49.70 o 
  15   3   9     2118.68     2341.13    129.68 o 
 -15   4   9      157.30      111.17     35.96 o 
 -14   4   9     2499.89     2469.31     83.78 o 
 -13   4   9     1106.51     1138.24     49.15 o 
 -12   4   9     1942.51     1930.40     69.66 o 
 -11   4   9     2789.48     2822.53     82.56 o 
 -10   4   9      818.22      840.08     36.35 o 
  -9   4   9    12327.95    12377.04    185.63 o 
  -8   4   9       64.31       20.80     22.07 o 
  -7   4   9     6634.02     6708.25     79.32 o 
  -6   4   9     5425.80     5600.73     85.80 o 
  -5   4   9     8020.36     8219.39     88.75 o 
  -4   4   9     5713.63     5716.91     54.67 o 
  -3   4   9        8.51       23.77     12.69 o 
  -2   4   9    15736.54    15738.13    144.17 o 
  -1   4   9      390.52      441.47     32.32 o 
   0   4   9     8584.08     9051.19     88.16 o 
   1   4   9     4092.99     4255.05     48.02 o 
   2   4   9     5792.06     5620.47     62.03 o 
   3   4   9     3620.98     3448.15     50.66 o 
   4   4   9     2457.69     2587.06     54.04 o 
   5   4   9     3838.20     3799.06     66.22 o 
   6   4   9       81.88       62.76     24.77 o 
   7   4   9     5316.24     5323.80    137.04 o 
   8   4   9       84.19       73.00     55.91 o 
   9   4   9     6495.58     6537.20    159.20 o 
  10   4   9     8867.89     8448.02    212.12 o 
  11   4   9     1554.27     1506.61     85.46 o 
  12   4   9     3631.19     3365.34    112.31 o 
  13   4   9      437.20      479.53     60.79 o 
  14   4   9     2815.85     2756.88    121.42 o 
  15   4   9      439.86      438.35     78.43 o 
 -15   5   9     1612.48     1533.35    106.49 o 
 -14   5   9     1271.66     1205.66     49.23 o 
 -13   5   9      251.43      248.54     33.96 o 
 -12   5   9     1296.96     1319.68     55.51 o 
 -11   5   9      363.93      386.71     38.73 o 
 -10   5   9     2884.31     2856.54     55.97 o 
  -9   5   9       20.30       24.17     17.08 o 
  -8   5   9     4595.00     4419.71     67.74 o 
  -7   5   9      316.88      371.66     33.64 o 
  -6   5   9     2745.67     2796.02     44.30 o 
  -5   5   9      295.23      320.33     19.92 o 
  -4   5   9     7020.70     6939.71     68.26 o 
  -3   5   9     2411.77     2406.77     31.63 o 
  -2   5   9     4427.38     4450.65     55.42 o 
  -1   5   9    25460.93    25877.22    276.42 o 
   0   5   9      246.95      360.63     30.81 o 
   1   5   9    26767.32    26847.99    305.75 o 
   2   5   9     5683.83     5589.63     61.82 o 
   3   5   9     7216.31     7248.25     94.56 o 
   4   5   9    13026.75    12678.51    159.56 o 
   5   5   9      163.43      203.24     27.59 o 
   6   5   9    13985.06    14117.77    207.57 o 
   7   5   9     4022.52     3965.12     82.15 o 
   8   5   9     3185.21     2951.76    104.54 o 
   9   5   9     9419.72     9403.59    194.52 o 
  10   5   9      274.53      232.40     51.77 o 
  11   5   9     2085.74     1866.37     82.41 o 
  12   5   9       97.87       57.82     42.36 o 
  13   5   9     1193.30     1247.06     78.39 o 
  14   5   9        0.15       24.10     50.63 o 
 -14   6   9     1204.97     1257.54     64.16 o 
 -13   6   9     1039.93     1148.22     68.09 o 
 -12   6   9      404.76      460.76     35.93 o 
 -11   6   9     2109.45     2055.98     57.57 o 
 -10   6   9       14.91      -18.57     18.57 o 
  -9   6   9     3488.31     3562.58     74.21 o 
  -8   6   9      632.40      701.71     51.45 o 
  -7   6   9     4820.31     4848.68     63.61 o 
  -6   6   9     3297.42     3220.64     49.01 o 
  -5   6   9     4767.42     4767.81     48.08 o 
  -4   6   9     3035.74     2921.04     90.94 o 
  -3   6   9     6040.54     6086.70     71.00 o 
  -2   6   9    16410.44    16658.72    268.96 o 
  -1   6   9      548.53      596.88     32.76 o 
   0   6   9    22607.11    22251.71    237.05 o 
   1   6   9     2666.39     2593.62     34.59 o 
   2   6   9     9258.89     8793.65     99.07 o 
   3   6   9     4726.17     4815.42     81.31 o 
   4   6   9     2967.92     2920.67     55.35 o 
   5   6   9    12162.57    12080.93    174.96 o 
   6   6   9      718.49      832.85     47.32 o 
   7   6   9     7643.27     7797.15    133.86 o 
   8   6   9     3015.40     3127.02     73.52 o 
   9   6   9     3511.44     3584.93    100.45 o 
  10   6   9     2962.17     2860.76    101.53 o 
  11   6   9       11.56       -1.97     44.01 o 
  12   6   9     1591.45     1590.59     89.90 o 
  13   6   9        4.72       91.11     51.89 o 
  14   6   9     1679.46     1725.91    121.82 o 
 -13   7   9     1428.62     1394.27     77.53 o 
 -12   7   9     1558.52     1540.49     85.63 o 
 -11   7   9     1847.33     1816.29     64.55 o 
 -10   7   9     5205.73     5322.44    124.91 o 
  -9   7   9       57.89       41.27     32.11 o 
  -8   7   9     9077.43     8764.18    112.87 o 
  -7   7   9     1599.74     1444.86     58.12 o 
  -6   7   9     2453.96     2349.02     58.93 o 
  -5   7   9     9258.81     9024.38     92.25 o 
  -4   7   9      572.34      581.63     24.77 o 
  -3   7   9    13423.11    13566.43    174.33 o 
  -2   7   9     1531.52     1635.50     61.50 o 
  -1   7   9      976.85      898.82     41.23 o 
   0   7   9     7318.00     7214.70     92.23 o 
   1   7   9      531.17      538.45     23.75 o 
   2   7   9     4500.25     4524.96     59.40 o 
   3   7   9      832.00      740.05     62.94 o 
   4   7   9     7292.68     7446.34    133.63 o 
   5   7   9      357.42      365.52     49.32 o 
   6   7   9     2981.66     2952.87     75.15 o 
   7   7   9       74.57       98.57     31.12 o 
   8   7   9     5687.10     5500.42    109.66 o 
   9   7   9      846.17      967.13     84.04 o 
  10   7   9     2132.52     2132.91     96.43 o 
  11   7   9     1455.76     1539.45     67.93 o 
  12   7   9      878.56      851.47     66.19 o 
  13   7   9     2759.74     2837.39    128.59 o 
 -13   8   9      482.37      515.25     77.49 o 
 -12   8   9      657.39      675.27     51.95 o 
 -11   8   9     1739.43     1795.70     64.99 o 
 -10   8   9      278.13      231.01     37.98 o 
  -9   8   9     5653.29     5437.47    124.74 o 
  -8   8   9      467.87      434.38     26.01 o 
  -7   8   9     5081.90     4842.46    141.07 o 
  -6   8   9     3863.04     3689.99    106.08 o 
  -5   8   9      239.46      232.28     25.29 o 
  -4   8   9     7694.15     7685.44    106.31 o 
  -3   8   9      177.06      220.30     41.27 o 
  -2   8   9     2031.72     1887.98     40.44 o 
  -1   8   9     2046.77     2176.80     89.80 o 
   0   8   9      354.22      421.95     27.73 o 
   1   8   9     1453.18     1502.00     34.85 o 
   2   8   9      505.91      483.40     23.40 o 
   3   8   9      805.46      800.80     50.60 o 
   4   8   9      449.24      470.17     36.06 o 
   5   8   9     5863.13     5590.01    126.25 o 
   6   8   9       90.49       86.74     28.59 o 
   7   8   9     2033.71     2026.32     67.32 o 
   8   8   9       90.20       86.20     36.64 o 
   9   8   9     2277.05     2258.21     89.73 o 
  10   8   9      396.74      425.91     44.14 o 
  11   8   9     1050.58     1026.48     62.02 o 
  12   8   9     1358.62     1644.55    124.76 o 
  13   8   9       16.49       31.74     55.24 o 
 -12   9   9      289.91      373.31     71.09 o 
 -11   9   9        0.26       -8.78     31.86 o 
 -10   9   9      253.21      209.52     28.45 o 
  -9   9   9      279.21      220.52     28.81 o 
  -8   9   9      131.45       87.59     21.91 o 
  -7   9   9      187.16      132.72     27.12 o 
  -6   9   9      598.97      682.34     35.61 o 
  -5   9   9      147.67      152.94     22.04 o 
  -4   9   9      480.34      515.44     47.35 o 
  -3   9   9      812.76      826.41     29.27 o 
  -2   9   9        3.52        4.14     21.45 o 
  -1   9   9     3621.83     3798.15    104.37 o 
   0   9   9       60.84       90.50     32.76 o 
   1   9   9     3646.08     3638.46    101.95 o 
   2   9   9     1155.82     1111.95     37.94 o 
   3   9   9      185.28      225.68     24.36 o 
   4   9   9     1288.90     1354.56     61.51 o 
   5   9   9       13.93      -24.93     24.93 o 
   6   9   9     2095.53     2117.44     66.95 o 
   7   9   9      899.17      875.67     56.73 o 
   8   9   9       45.07        2.14     39.87 o 
   9   9   9      433.11      385.09     49.19 o 
  10   9   9        3.98       49.82     32.45 o 
  11   9   9      258.86      247.48     45.28 o 
  12   9   9       23.92      -13.76     52.51 o 
 -11  10   9        4.64      -42.06     56.37 o 
 -10  10   9       34.17      -23.36     30.01 o 
  -9  10   9      112.00      101.45     27.36 o 
  -8  10   9       37.32       59.61     31.86 o 
  -7  10   9       19.18       35.57     24.23 o 
  -6  10   9      349.82      364.07     26.70 o 
  -5  10   9       60.89       83.89     25.08 o 
  -4  10   9       31.35       43.33     23.54 o 
  -3  10   9      372.79      528.77     80.46 o 
  -2  10   9       89.90       86.41     22.12 o 
  -1  10   9      457.96      603.37     34.42 o 
   0  10   9      765.97      870.00     47.36 o 
   1  10   9        4.27        4.05     29.74 o 
   2  10   9     1091.39     1041.99     43.04 o 
   3  10   9      533.92      476.16     52.74 o 
   4  10   9       97.69       89.93     18.26 o 
   5  10   9     2071.06     2026.86     60.65 o 
   6  10   9      253.89      276.93     33.01 o 
   7  10   9      152.17      136.09     44.37 o 
   8  10   9      584.97      618.32     55.12 o 
   9  10   9      275.33      224.92     40.69 o 
  10  10   9       13.09       14.32     44.83 o 
  11  10   9       10.08      -40.98     60.37 o 
  -9  11   9       65.42       73.42     32.68 o 
  -8  11   9        1.87       42.03     44.91 o 
  -7  11   9      151.27      146.17     42.24 o 
  -6  11   9       72.43       48.57     22.48 o 
  -5  11   9      116.73       78.74     25.68 o 
  -4  11   9       71.58      109.97     30.98 o 
  -3  11   9        7.07       30.74     27.71 o 
  -2  11   9       91.61       54.82     23.36 o 
  -1  11   9      628.35      684.16     49.11 o 
   0  11   9       74.39       61.51     24.76 o 
   1  11   9      852.07     1000.02     80.34 o 
   2  11   9      918.01      808.44     40.61 o 
   3  11   9       21.73      -22.91     22.91 o 
   4  11   9      367.71      322.52     45.83 o 
   5  11   9       93.65       89.93     28.79 o 
   6  11   9      107.77       85.30     29.73 o 
   7  11   9      130.28      115.03     38.78 o 
   8  11   9        9.99       23.07     36.83 o 
   9  11   9      194.47      183.95     40.19 o 
  -7  12   9      136.47      143.05     31.61 o 
  -6  12   9      151.96      104.55     45.84 o 
  -5  12   9      401.85      407.63     38.18 o 
  -4  12   9       50.79       71.86     33.37 o 
  -3  12   9      682.14      771.28     51.36 o 
  -2  12   9      294.93      303.18     29.86 o 
  -1  12   9      288.16      344.57     46.42 o 
   0  12   9     1977.50     2303.73    159.54 o 
   1  12   9      172.90      157.58     42.81 o 
   2  12   9      728.66      701.52     80.84 o 
   3  12   9      489.35      501.41     56.65 o 
   4  12   9      108.91       94.93     36.45 o 
   5  12   9     1378.82     1302.40     56.36 o 
   6  12   9      119.53       65.75     39.53 o 
   7  12   9      384.46      338.42     60.06 o 
  -5  13   9      530.86      400.04     74.23 o 
  -4  13   9      273.68      260.48     35.44 o 
  -3  13   9      786.97      941.31     52.87 o 
  -2  13   9        8.48       35.29     27.57 o 
  -1  13   9      378.08      327.77     42.15 o 
   0  13   9        1.44       -6.39     37.81 o 
   1  13   9      702.71      783.85     70.08 o 
   2  13   9      229.25      186.47     60.47 o 
   3  13   9      317.93      359.55     63.47 o 
   4  13   9      432.97      690.99    181.67 o 
   5  13   9       37.00      -43.70     66.70 o 
 -16   0  10     1179.96     1148.56     89.27 o 
 -15   0  10     1289.30     1318.26     71.84 o 
 -14   0  10      377.45      470.26     52.66 o 
 -13   0  10     3695.02     3784.39    151.58 o 
 -12   0  10      335.70      624.15    206.22 o 
 -11   0  10    13247.33    12873.29    287.71 o 
 -10   0  10     6841.32     7094.51    139.70 o 
  -9   0  10     2503.95     2672.47    144.98 o 
  -8   0  10    25069.29    25746.73    567.89 o 
  -7   0  10     1585.70     1595.51     59.82 o 
  -6   0  10    34153.16    35088.88    578.31 o 
  -5   0  10     8904.67     8995.80    103.93 o 
  -4   0  10    21771.68    21769.39    622.19 o 
  -3   0  10    40986.99    41648.97    749.45 o 
  -2   0  10      300.46      318.03     13.77 o 
  -1   0  10    20417.44    20086.61    268.06 o 
   0   0  10       96.79       92.76     19.06 o 
   1   0  10    41383.67    41514.68    607.17 o 
   2   0  10     9069.92     8764.60    176.52 o 
   3   0  10     2098.64     2202.55     61.43 o 
   4   0  10     2113.96     2157.48     60.45 o 
   5   0  10     2059.64     1816.86    172.07 o 
   6   0  10     3754.21     3646.62    113.93 o 
   7   0  10      748.06      600.33     66.88 o 
   8   0  10     9457.25     9150.22    297.67 o 
   9   0  10      412.13      358.92     92.79 o 
  10   0  10     9927.02     9564.27    272.69 o 
  11   0  10     1061.03     1067.59     96.87 o 
  12   0  10    10243.47     9754.04    309.19 o 
  13   0  10     5544.10     5001.16    232.44 o 
  14   0  10     1308.98     1563.24    226.05 o 
  15   0  10     2869.60     3153.65    210.64 o 
 -15   1  10      116.42      153.86     45.22 o 
 -14   1  10     2965.08     2911.93     74.95 o 
 -13   1  10       90.32      132.60     33.56 o 
 -12   1  10     1788.86     1758.16     84.78 o 
 -11   1  10     1750.74     1847.67     61.72 o 
 -10   1  10       53.81       49.77     20.36 o 
  -9   1  10     4152.82     4138.00     62.19 o 
  -8   1  10     5098.38     5225.58     80.68 o 
  -7   1  10    10948.65    11129.88    127.99 o 
  -6   1  10       57.91       62.80     11.73 o 
  -5   1  10    25365.97    25024.65    312.64 o 
  -4   1  10     8766.95     9138.76    153.43 o 
  -3   1  10     7571.28     8043.62    114.36 o 
  -2   1  10    22759.61    21117.25    180.82 o 
  -1   1  10      704.32      602.22     12.70 o 
   0   1  10    23206.90    23454.83    213.47 o 
   1   1  10      358.12      475.86     19.89 o 
   2   1  10    28007.49    28258.10    320.65 o 
   3   1  10     1455.32     1575.88     36.32 o 
   4   1  10     5085.18     5013.62     77.27 o 
   5   1  10     4046.49     3985.30     82.96 o 
   6   1  10      589.67      700.75     49.95 o 
   7   1  10    10968.96    10974.27    203.72 o 
   8   1  10       11.93      -18.31     37.44 o 
   9   1  10     6089.31     6027.11    169.48 o 
  10   1  10     1422.62     1302.24     77.37 o 
  11   1  10     4523.22     4389.99    124.44 o 
  12   1  10     3550.35     3506.55    125.93 o 
  13   1  10     1028.06     1103.20     75.71 o 
  14   1  10     2832.32     2916.33    143.93 o 
  15   1  10       90.12      182.80     66.98 o 
 -15   2  10     3632.50     3583.35    111.41 o 
 -14   2  10      350.20      329.41     35.32 o 
 -13   2  10     2577.35     2814.29     62.30 o 
 -12   2  10     2770.82     2856.77     94.72 o 
 -11   2  10        4.85      -11.87     25.12 o 
 -10   2  10     5635.02     5676.82     97.47 o 
  -9   2  10       12.51       50.69     20.82 o 
  -8   2  10      738.78      735.49     25.73 o 
  -7   2  10       55.99       65.49     15.92 o 
  -6   2  10     5099.58     5512.11     60.30 o 
  -5   2  10     4485.12     4694.95     35.08 o 
  -4   2  10    11008.37    10714.23    138.34 o 
  -3   2  10     1795.98     1676.33     44.27 o 
  -2   2  10    14521.53    13939.90    129.37 o 
  -1   2  10    11082.12    10735.48    177.11 o 
   0   2  10      652.02      584.73     28.25 o 
   1   2  10    56335.36    57283.14    727.51 o 
   2   2  10       35.65      -15.91     15.91 o 
   3   2  10    44537.62    45133.68    591.98 o 
   4   2  10    25464.98    24781.22    319.12 o 
   5   2  10     4872.94     4848.95     78.05 o 
   6   2  10    16693.34    16997.70    270.49 o 
   7   2  10       70.07      148.08     38.02 o 
   8   2  10    15543.21    14843.46    309.93 o 
   9   2  10      732.32      775.16     65.23 o 
  10   2  10     4985.98     4580.11    129.75 o 
  11   2  10     3118.48     3197.82    103.57 o 
  12   2  10      365.06      418.77     65.89 o 
  13   2  10     1420.18     1277.21    168.30 o 
  14   2  10       47.43      124.78     50.97 o 
  15   2  10      651.31      797.17    143.97 o 
 -15   3  10       36.09       50.48     34.16 o 
 -14   3  10     1052.59     1027.20     44.20 o 
 -13   3  10      404.34      483.88     77.68 o 
 -12   3  10      835.89      886.69     47.95 o 
 -11   3  10     2518.48     2505.94     83.95 o 
 -10   3  10      540.40      492.25     27.39 o 
  -9   3  10     1576.65     1640.33     39.96 o 
  -8   3  10       92.68       83.49     16.67 o 
  -7   3  10     1970.32     2063.49     48.95 o 
  -6   3  10      450.33      460.02     18.33 o 
  -5   3  10      118.44       81.04     13.45 o 
  -4   3  10     1519.99     1611.47     43.01 o 
  -3   3  10     2412.46     2541.50     68.42 o 
  -2   3  10     4544.70     4683.77     67.26 o 
  -1   3  10       28.90       15.17      7.15 o 
   0   3  10     1853.70     1877.13     25.20 o 
   1   3  10     2006.23     2017.81     32.60 o 
   2   3  10     9849.46     9978.47    101.09 o 
   3   3  10     1577.22     1530.78     35.12 o 
   4   3  10     5296.38     5213.52     84.12 o 
   5   3  10     4940.57     4924.88     83.29 o 
   6   3  10     2607.49     2711.11     65.26 o 
   7   3  10     9477.12     9281.70    180.04 o 
   8   3  10      400.73      441.41     50.63 o 
   9   3  10     6789.96     6687.64    163.83 o 
  10   3  10       76.32       90.21     40.28 o 
  11   3  10      872.15      805.69     69.89 o 
  12   3  10      281.00      284.22     63.35 o 
  13   3  10      327.21      403.61     59.22 o 
  14   3  10      350.96      346.52     65.81 o 
  15   3  10       44.75       72.15     54.04 o 
 -15   4  10       77.59       46.87     29.36 o 
 -14   4  10       17.98       40.33     37.82 o 
 -13   4  10      934.84      870.05     37.46 o 
 -12   4  10      107.95       92.24     24.73 o 
 -11   4  10      910.77      863.54     32.24 o 
 -10   4  10     1676.00     1873.69     60.68 o 
  -9   4  10     2924.23     2987.44     54.69 o 
  -8   4  10     6018.75     6098.98     83.03 o 
  -7   4  10      216.61      211.78     24.84 o 
  -6   4  10     6619.77     6555.10     78.94 o 
  -5   4  10     2622.14     2606.34     27.57 o 
  -4   4  10      194.24      183.50      9.77 o 
  -3   4  10     9127.11     8534.17    298.55 o 
  -2   4  10       62.31      102.72      9.74 o 
  -1   4  10     3903.91     3944.81     55.60 o 
   0   4  10     1897.01     1635.37     28.70 o 
   1   4  10     2667.40     2782.24     31.88 o 
   2   4  10     5439.55     5374.87     66.68 o 
   3   4  10      114.15      110.41     18.17 o 
   4   4  10      311.53      359.05     26.11 o 
   5   4  10       14.77       52.27     21.30 o 
   6   4  10      269.29      300.63     42.16 o 
   7   4  10     4255.44     4453.83     93.78 o 
   8   4  10     2957.60     3014.09    109.40 o 
   9   4  10     2153.22     2243.39     97.46 o 
  10   4  10      621.89      512.48     54.36 o 
  11   4  10      117.13       97.43     49.44 o 
  12   4  10     1714.73     2017.90    151.30 o 
  13   4  10      540.76      485.83     62.27 o 
  14   4  10      493.88      461.56     82.35 o 
  15   4  10      875.35      803.61     92.32 o 
 -14   5  10       46.78       17.31     33.17 o 
 -13   5  10      129.87       93.75     29.44 o 
 -12   5  10        2.83       20.00     25.45 o 
 -11   5  10      140.92      153.51     27.10 o 
 -10   5  10      248.67      240.83     20.49 o 
  -9   5  10       32.84       28.37     21.11 o 
  -8   5  10      113.24      117.66     27.43 o 
  -7   5  10      251.84      311.37     27.79 o 
  -6   5  10     1055.10     1005.73     27.57 o 
  -5   5  10       61.36       71.16      9.01 o 
  -4   5  10     1358.50     1381.16     19.82 o 
  -3   5  10      276.96      284.10     18.98 o 
  -2   5  10       86.38       57.40     14.20 o 
  -1   5  10     4172.54     4345.03     49.90 o 
   0   5  10      736.49      833.22     25.43 o 
   1   5  10     1458.18     1370.06     28.43 o 
   2   5  10       10.57       -6.15     12.06 o 
   3   5  10      128.87      116.88     23.14 o 
   4   5  10      232.88      258.63     25.40 o 
   5   5  10       89.13      111.36     27.49 o 
   6   5  10       19.85        2.86     23.29 o 
   7   5  10      481.50      560.79     44.03 o 
   8   5  10     2274.05     2264.32     96.25 o 
   9   5  10        6.76       22.96     37.03 o 
  10   5  10        1.07       41.63     44.83 o 
  11   5  10      245.24      272.26     72.70 o 
  12   5  10        7.39      -16.00     44.88 o 
  13   5  10      193.68      276.34     92.36 o 
  14   5  10       20.04      -25.57     47.18 o 
 -14   6  10      136.55       66.59     59.99 o 
 -13   6  10      261.90      258.65     34.73 o 
 -12   6  10       58.17       53.29     30.66 o 
 -11   6  10     1119.44     1074.25     39.66 o 
 -10   6  10      247.28      282.24     35.68 o 
  -9   6  10      549.27      552.26     68.69 o 
  -8   6  10      809.63      855.68     31.26 o 
  -7   6  10      109.74      143.91     15.85 o 
  -6   6  10     1651.04     1679.60     47.38 o 
  -5   6  10      100.88       98.69     11.58 o 
  -4   6  10     1102.79     1165.67     23.12 o 
  -3   6  10     3887.85     3807.00     43.91 o 
  -2   6  10     2929.54     2937.88     91.01 o 
  -1   6  10      238.90      240.58     20.38 o 
   0   6  10     1584.02     1644.78     26.97 o 
   1   6  10      338.06      325.83     17.05 o 
   2   6  10        2.61       11.34     14.60 o 
   3   6  10       21.72       15.58     15.89 o 
   4   6  10       77.76       58.78     26.45 o 
   5   6  10        0.09       25.68     23.87 o 
   6   6  10      789.56      862.35     46.90 o 
   7   6  10      117.19      106.93     29.46 o 
   8   6  10        0.11      -28.14     28.14 o 
   9   6  10     1652.27     1684.80     67.03 o 
  10   6  10      714.82      695.64     61.62 o 
  11   6  10     1212.10     1241.31    107.04 o 
  12   6  10     1421.15     1351.84    117.41 o 
  13   6  10       54.89      -39.82     46.77 o 
  14   6  10      197.37      180.91     64.64 o 
 -13   7  10       21.73       51.99     64.72 o 
 -12   7  10     1147.87     1366.82     69.61 o 
 -11   7  10      100.66       80.18     43.75 o 
 -10   7  10     1998.44     1953.22     75.54 o 
  -9   7  10     1037.22     1068.64     52.49 o 
  -8   7  10     1702.66     1604.41     35.14 o 
  -7   7  10     5731.43     5549.23     97.35 o 
  -6   7  10      473.36      429.03     42.76 o 
  -5   7  10     2552.98     2507.58     40.26 o 
  -4   7  10      587.06      590.96     29.70 o 
  -3   7  10      831.20      864.81     34.10 o 
  -2   7  10     7979.42     8079.96    104.98 o 
  -1   7  10     2281.00     2310.84     52.23 o 
   0   7  10      985.79      981.24     51.15 o 
   1   7  10      126.00      127.94     23.95 o 
   2   7  10     1903.18     2025.27     36.53 o 
   3   7  10        9.50       13.46     17.15 o 
   4   7  10     1863.52     1856.37     55.65 o 
   5   7  10     1086.57     1092.83     75.05 o 
   6   7  10      554.01      562.59     47.55 o 
   7   7  10       30.33       60.69     29.46 o 
   8   7  10     1223.64     1087.04     58.51 o 
   9   7  10     1423.46     1478.03     71.99 o 
  10   7  10      166.57      204.14     43.20 o 
  11   7  10     2239.20     2354.36     93.45 o 
  12   7  10       48.72      107.97     48.28 o 
  13   7  10      157.46      151.55     50.96 o 
 -12   8  10      599.48      587.59     94.88 o 
 -11   8  10      237.27      212.48     26.91 o 
 -10   8  10     1302.01     1235.41     50.75 o 
  -9   8  10       27.53       18.32     21.06 o 
  -8   8  10      316.79      411.37     27.26 o 
  -7   8  10      701.66      665.64     26.99 o 
  -6   8  10     2399.62     2206.51     62.11 o 
  -5   8  10      573.05      535.11     39.68 o 
  -4   8  10     1361.14     1313.21     52.02 o 
  -3   8  10      195.85      144.04     18.41 o 
  -2   8  10     1828.50     1841.15     37.51 o 
  -1   8  10     5924.96     5996.53    100.12 o 
   0   8  10     2389.25     2515.19     82.14 o 
   1   8  10     3372.75     3313.56     64.70 o 
   2   8  10      103.12      119.30     16.89 o 
   3   8  10     6456.26     6598.37     95.78 o 
   4   8  10     3966.84     4046.50     81.66 o 
   5   8  10     2427.44     2291.63     72.15 o 
   6   8  10     5031.45     5087.10    101.84 o 
   7   8  10       12.44        1.61     25.72 o 
   8   8  10     2636.97     2560.54     84.23 o 
   9   8  10      860.68      892.50     53.57 o 
  10   8  10      195.54      219.60     47.19 o 
  11   8  10      584.11      716.75     91.68 o 
  12   8  10      218.36      158.44     48.48 o 
 -11   9  10      689.52      651.57     76.84 o 
 -10   9  10      345.13      232.97     59.98 o 
  -9   9  10      707.47      713.74     38.65 o 
  -8   9  10        4.25       12.29     10.58 o 
  -7   9  10     2064.22     1846.11    113.91 o 
  -6   9  10        2.80       -6.54     29.26 o 
  -5   9  10     2367.60     2318.55     46.38 o 
  -4   9  10        2.45        3.90     19.78 o 
  -3   9  10     3461.55     3536.50     61.13 o 
  -2   9  10     4192.95     4325.11     74.56 o 
  -1   9  10     2319.30     2408.39     63.86 o 
   0   9  10     4660.91     4853.98     83.04 o 
   1   9  10      333.03      325.86     26.95 o 
   2   9  10     7195.01     7234.30     82.82 o 
   3   9  10     1969.43     1962.40     71.50 o 
   4   9  10     4703.49     4763.07     75.09 o 
   5   9  10     3751.84     3712.50     88.47 o 
   6   9  10      516.13      548.18     46.43 o 
   7   9  10     4778.59     5061.73    156.29 o 
   8   9  10      213.84      271.75     46.38 o 
   9   9  10     2825.21     2815.39    100.64 o 
  10   9  10     1339.59     1483.34     80.22 o 
  11   9  10     1074.64     1133.34     71.85 o 
 -10  10  10      969.65     1043.00    137.92 o 
  -9  10  10      592.43      712.26     62.48 o 
  -8  10  10     2282.19     2137.38     51.96 o 
  -7  10  10        0.88      -10.40     23.28 o 
  -6  10  10     3925.92     3764.10     74.29 o 
  -5  10  10      814.58      878.56     43.06 o 
  -4  10  10     2674.20     2699.35     58.99 o 
  -3  10  10     4975.42     5099.33     81.41 o 
  -2  10  10      405.61      431.00     25.49 o 
  -1  10  10     4262.02     4482.88     96.19 o 
   0  10  10       93.42       82.53     30.27 o 
   1  10  10     2902.54     3036.64     70.76 o 
   2  10  10        4.10       12.06     22.86 o 
   3  10  10     1726.52     1647.95     28.09 o 
   4  10  10       68.63       74.48     19.14 o 
   5  10  10      779.84      782.89     30.25 o 
   6  10  10     1151.57     1230.10     54.00 o 
   7  10  10      101.92      116.36     35.42 o 
   8  10  10     1348.39     1468.84     78.05 o 
   9  10  10       17.76       49.61     35.31 o 
  10  10  10     1770.57     1903.14    108.18 o 
  -9  11  10     1899.82     1925.60    175.37 o 
  -8  11  10      227.25      168.30     30.05 o 
  -7  11  10     4668.01     4435.28    105.31 o 
  -6  11  10      545.96      557.89     54.22 o 
  -5  11  10     4234.74     4186.40     83.27 o 
  -4  11  10     2146.40     2186.81     59.02 o 
  -3  11  10     1768.08     1757.65     85.10 o 
  -2  11  10     3932.50     3957.65     72.92 o 
  -1  11  10      100.11       81.37     21.38 o 
   0  11  10     3281.16     3373.86     75.41 o 
   1  11  10      164.62      192.44     48.79 o 
   2  11  10     1619.13     1538.28     52.67 o 
   3  11  10     1022.75     1064.67     98.77 o 
   4  11  10      359.33      449.08     33.86 o 
   5  11  10      196.10      224.23     37.90 o 
   6  11  10      845.55      931.87     49.88 o 
   7  11  10      883.86     1004.56    170.07 o 
   8  11  10      264.08      231.78     51.97 o 
   9  11  10     2133.69     2247.08     83.17 o 
  -7  12  10       19.34       -7.17     34.55 o 
  -6  12  10     1573.29     1539.96    101.80 o 
  -5  12  10      145.31      173.64     33.96 o 
  -4  12  10      914.18      890.81     45.79 o 
  -3  12  10      682.17      658.16     35.87 o 
  -2  12  10     1236.52     1227.69     44.41 o 
  -1  12  10     1838.94     1876.01     88.02 o 
   0  12  10       45.35       70.99     90.55 o 
   1  12  10     2178.96     2304.88    104.68 o 
   2  12  10      450.19      436.39     53.17 o 
   3  12  10     1113.32     1208.31     55.23 o 
   4  12  10      873.77      866.92     45.68 o 
   5  12  10     1750.40     1582.41     62.41 o 
   6  12  10     1962.99     1972.99     79.40 o 
   7  12  10       77.59       77.33     44.01 o 
  -4  13  10        0.34      -31.61     52.83 o 
  -3  13  10      655.57      780.69     41.67 o 
  -2  13  10      305.33      410.06     60.82 o 
  -1  13  10      877.61      863.38     61.68 o 
   0  13  10     1945.56     2034.03     73.22 o 
   1  13  10      200.47      242.70     91.07 o 
   2  13  10     2340.18     2442.53    138.88 o 
   3  13  10      731.36      863.75    179.91 o 
   4  13  10     1164.99     1099.40     80.10 o 
 -15   1  11      787.67      727.28     48.16 o 
 -14   1  11        0.13        2.31     24.08 o 
 -13   1  11     1730.65     1771.77     64.37 o 
 -12   1  11     1762.45     1636.27     56.10 o 
 -11   1  11       28.06        0.80     20.88 o 
 -10   1  11     1763.43     1894.95     45.46 o 
  -9   1  11      861.79      869.01     24.82 o 
  -8   1  11        1.26       -4.14     12.23 o 
  -7   1  11       59.65       65.10     11.18 o 
  -6   1  11       74.42       80.61     10.35 o 
  -5   1  11     1870.47     1849.06     32.57 o 
  -4   1  11       53.73       64.08      8.73 o 
  -3   1  11     6008.32     5861.41     64.45 o 
  -2   1  11      853.51      950.48     28.36 o 
  -1   1  11     1011.30     1046.38     31.84 o 
   0   1  11    13574.28    13474.32    117.03 o 
   1   1  11     4043.70     4030.29     45.03 o 
   2   1  11    12644.64    13066.47    175.42 o 
   3   1  11     4727.28     4589.01     66.15 o 
   4   1  11     1639.27     1884.97     39.07 o 
   5   1  11     4772.36     4614.88     75.47 o 
   6   1  11     7668.13     7381.15    161.66 o 
   7   1  11      907.10      854.87     54.58 o 
   8   1  11     3162.56     3077.72    102.70 o 
   9   1  11      124.19      119.36     47.63 o 
  10   1  11     1952.60     1744.88     77.60 o 
  11   1  11      719.13      688.97     62.80 o 
  12   1  11      120.91      112.75     54.88 o 
  13   1  11      348.23      288.13     62.85 o 
  14   1  11      105.60      111.88     57.14 o 
  15   1  11       36.97       32.79     67.40 o 
 -15   2  11      177.11      167.95     32.25 o 
 -14   2  11      801.97      852.01     60.74 o 
 -13   2  11       21.83       29.26     27.92 o 
 -12   2  11     1152.41     1141.50     53.87 o 
 -11   2  11       69.21       97.56     23.16 o 
 -10   2  11     6456.70     6650.79    110.09 o 
  -9   2  11     1833.20     1791.98     34.40 o 
  -8   2  11      330.10      320.48     23.64 o 
  -7   2  11     1679.00     1617.03     24.20 o 
  -6   2  11      790.92      800.99     39.28 o 
  -5   2  11     1997.21     1999.57     40.38 o 
  -4   2  11       23.39      -17.18     17.18 o 
  -3   2  11     1357.15     1219.84     34.30 o 
  -2   2  11     1479.87     1555.32     31.19 o 
  -1   2  11     4273.00     4135.21     32.89 o 
   0   2  11      809.59      772.07     19.58 o 
   1   2  11     2902.15     2914.44     35.67 o 
   2   2  11    19841.64    20402.20    216.93 o 
   3   2  11     3548.02     3566.23     54.04 o 
   4   2  11     9278.94     8870.42    121.85 o 
   5   2  11      217.53      297.65     31.35 o 
   6   2  11     5451.56     5365.23    111.07 o 
   7   2  11     3477.12     3336.42    109.11 o 
   8   2  11     1386.63     1494.59    100.76 o 
   9   2  11     3750.47     3637.46    105.86 o 
  10   2  11       13.84       17.90     36.59 o 
  11   2  11     1064.35      949.85     66.79 o 
  12   2  11       58.98       89.52     60.87 o 
  13   2  11      118.19       45.61     45.19 o 
  14   2  11      227.13      286.87     58.43 o 
  15   2  11       88.34      139.62     75.53 o 
 -15   3  11      123.89       87.42     47.74 o 
 -14   3  11      337.21      340.92     37.72 o 
 -13   3  11      467.29      436.37     62.58 o 
 -12   3  11     1023.51     1097.97     50.82 o 
 -11   3  11     3919.07     3871.76     97.12 o 
 -10   3  11      156.72      165.25     23.85 o 
  -9   3  11     7037.90     6902.94    137.96 o 
  -8   3  11     2982.18     2964.10     58.88 o 
  -7   3  11     6509.53     6415.94     71.83 o 
  -6   3  11    17385.78    16049.34    367.89 o 
  -5   3  11      587.96      654.90     43.33 o 
  -4   3  11    18510.51    18001.37    270.26 o 
  -3   3  11     7225.96     6960.19     93.83 o 
  -2   3  11    10210.36     9892.85     96.18 o 
  -1   3  11    15197.32    14990.53    125.42 o 
   0   3  11     8157.08     8502.67     77.03 o 
   1   3  11     9282.40     9121.58     79.64 o 
   2   3  11    14539.03    15355.84    160.80 o 
   3   3  11      317.80      289.51     21.67 o 
   4   3  11      631.91      639.78     29.09 o 
   5   3  11      519.10      544.13     31.12 o 
   6   3  11      761.84      689.70     39.32 o 
   7   3  11      558.80      433.94     67.67 o 
   8   3  11      805.64      860.36     80.22 o 
   9   3  11     1604.23     1515.55     72.48 o 
  10   3  11      727.00      714.37     58.55 o 
  11   3  11      685.07      632.51     65.22 o 
  12   3  11     3839.15     3465.23    136.97 o 
  13   3  11       88.56       86.95     48.02 o 
  14   3  11     1919.63     1919.85    101.52 o 
  15   3  11     1111.15     1190.49    107.94 o 
 -15   4  11      725.25      842.24    172.51 o 
 -14   4  11     1869.29     1720.88     66.22 o 
 -13   4  11      198.96      170.45     24.14 o 
 -12   4  11     1540.85     1608.38     64.30 o 
 -11   4  11       21.87        3.27     18.77 o 
 -10   4  11     5030.05     5063.23     78.81 o 
  -9   4  11     1300.82     1353.47     40.61 o 
  -8   4  11     6233.32     6021.87     71.61 o 
  -7   4  11     8645.50     8752.88    114.48 o 
  -6   4  11      314.82      275.55     17.78 o 
  -5   4  11    11219.69    10602.87    163.64 o 
  -4   4  11      500.52      469.30     24.93 o 
  -3   4  11     8693.28     8246.45    117.91 o 
  -2   4  11     7760.12     7825.82     77.68 o 
  -1   4  11     1188.64     1100.29     18.10 o 
   0   4  11    11244.94    11596.05    111.26 o 
   1   4  11     2156.42     2264.09     39.18 o 
   2   4  11     3410.32     3368.63     45.91 o 
   3   4  11      143.10      155.97     20.20 o 
   4   4  11     5788.82     5520.75     79.86 o 
   5   4  11     4203.43     4307.95     84.11 o 
   6   4  11     1119.72     1299.10     61.18 o 
   7   4  11     3258.13     3037.68     74.10 o 
   8   4  11     2458.83     2600.00     79.68 o 
   9   4  11     2536.61     2374.09     92.52 o 
  10   4  11      146.05      109.84     42.86 o 
  11   4  11     4917.24     4851.85    147.69 o 
  12   4  11       10.72      106.62     56.01 o 
  13   4  11     2161.34     2106.73     97.37 o 
  14   4  11      601.96      578.77     91.96 o 
 -14   5  11      784.99      832.40    103.11 o 
 -13   5  11     4264.83     4016.39    124.40 o 
 -12   5  11      334.27      312.60     33.89 o 
 -11   5  11     2090.45     2067.66     67.12 o 
 -10   5  11     1739.19     1881.28     50.66 o 
  -9   5  11     1510.83     1473.66     81.82 o 
  -8   5  11     3746.35     3854.37     78.12 o 
  -7   5  11       16.11       34.42     11.62 o 
  -6   5  11     1403.05     1380.19     28.28 o 
  -5   5  11       31.46       22.37      9.75 o 
  -4   5  11     2415.94     2196.24     44.19 o 
  -3   5  11      115.03      167.00     11.50 o 
  -2   5  11     7372.63     7300.29     71.80 o 
  -1   5  11      885.00     1038.28     31.93 o 
   0   5  11    14824.84    14921.95    161.00 o 
   1   5  11     9331.81     9151.66    114.36 o 
   2   5  11     8655.42     8540.54    108.52 o 
   3   5  11    19637.90    19591.38    274.31 o 
   4   5  11        4.18       -1.87     20.83 o 
   5   5  11    14043.56    13994.12    215.88 o 
   6   5  11     9448.13     9379.39    152.14 o 
   7   5  11     3670.63     3539.13     84.68 o 
   8   5  11     6454.56     6438.91    126.17 o 
   9   5  11      477.15      521.92     74.23 o 
  10   5  11     9400.93     8797.91    206.52 o 
  11   5  11     1208.59     1404.68     86.54 o 
  12   5  11     1559.92     1603.05    102.13 o 
  13   5  11      530.04      585.23     95.21 o 
  14   5  11      606.78      548.30     70.29 o 
 -14   6  11     1687.38     2013.50    188.82 o 
 -13   6  11        6.13       23.96     47.84 o 
 -12   6  11     2743.47     2685.08     91.31 o 
 -11   6  11      256.50      263.88     34.83 o 
 -10   6  11     2125.63     2195.91     86.79 o 
  -9   6  11     2481.69     2454.31     44.81 o 
  -8   6  11     1566.97     1463.09     30.35 o 
  -7   6  11     3052.25     2900.18     75.54 o 
  -6   6  11      281.54      264.87     15.67 o 
  -5   6  11     3380.53     3250.99     38.07 o 
  -4   6  11      130.96       86.08     11.59 o 
  -3   6  11    11507.95    11394.03    117.66 o 
  -2   6  11      377.50      384.02     19.33 o 
  -1   6  11    12476.07    12425.31    168.25 o 
   0   6  11     4383.96     4210.26     53.14 o 
   1   6  11     9261.81     8930.80     92.67 o 
   2   6  11    10403.76    10807.72    152.75 o 
   3   6  11      346.48      395.71     22.93 o 
   4   6  11    14169.72    14086.07    198.81 o 
   5   6  11      543.42      536.37     41.32 o 
   6   6  11     5133.52     5364.31    102.88 o 
   7   6  11     5846.37     5659.79    107.11 o 
   8   6  11      856.54      775.26     44.05 o 
   9   6  11     6774.46     6768.68    178.49 o 
  10   6  11      151.69      226.65     51.82 o 
  11   6  11     1367.54     1512.68     81.09 o 
  12   6  11      455.44      492.85     57.50 o 
  13   6  11     1893.67     1760.50    183.04 o 
 -13   7  11     1059.14     1230.03     89.78 o 
 -12   7  11      121.96       79.66     54.43 o 
 -11   7  11     3566.02     3606.50     79.71 o 
 -10   7  11       65.51       16.51     25.46 o 
  -9   7  11     4784.44     4679.86     74.46 o 
  -8   7  11     1729.64     1601.54     71.85 o 
  -7   7  11     2756.62     2639.67     41.43 o 
  -6   7  11     8965.37     8464.54    103.21 o 
  -5   7  11       34.35       57.49     13.14 o 
  -4   7  11    10328.55    10116.64    112.32 o 
  -3   7  11     1622.00     1573.09     44.96 o 
  -2   7  11     5391.43     5440.31     72.30 o 
  -1   7  11     6591.01     6738.04     95.44 o 
   0   7  11       25.10       32.25     13.02 o 
   1   7  11    10464.63    10618.89    119.04 o 
   2   7  11       33.58       52.02     16.55 o 
   3   7  11     6816.74     6688.41     97.63 o 
   4   7  11      364.66      372.00     23.70 o 
   5   7  11     4249.86     4180.49     83.87 o 
   6   7  11      767.58      738.30     42.18 o 
   7   7  11      646.84      700.70     76.08 o 
   8   7  11      352.18      324.80     38.06 o 
   9   7  11     1372.22     1287.37     67.98 o 
  10   7  11     2315.01     2169.87     78.83 o 
  11   7  11      506.79      474.58     61.18 o 
  12   7  11     1637.37     1632.68    117.79 o 
  13   7  11      374.73      461.04     81.23 o 
 -12   8  11      948.15      998.38     65.40 o 
 -11   8  11       12.29      -30.76     30.76 o 
 -10   8  11     2052.39     1956.59     99.01 o 
  -9   8  11      715.45      795.74     25.74 o 
  -8   8  11     2321.23     2220.58     72.56 o 
  -7   8  11     1692.99     1755.26     56.77 o 
  -6   8  11     1110.71     1101.51     61.35 o 
  -5   8  11     7027.43     6691.18     71.63 o 
  -4   8  11      150.08      199.67     19.72 o 
  -3   8  11     6325.07     6263.30     93.93 o 
  -2   8  11     1478.35     1453.50     41.23 o 
  -1   8  11      781.41      854.18     37.62 o 
   0   8  11     3727.47     3789.05     76.04 o 
   1   8  11      171.06      200.43     22.36 o 
   2   8  11     2308.87     2185.25     36.23 o 
   3   8  11      492.03      502.19     38.57 o 
   4   8  11      858.66      885.98     34.63 o 
   5   8  11     1393.23     1411.75     52.95 o 
   6   8  11      524.60      598.39     52.79 o 
   7   8  11      271.88      257.82     38.53 o 
   8   8  11      301.24      328.34     38.78 o 
   9   8  11      247.47      162.12     49.13 o 
  10   8  11      336.50      287.08     45.86 o 
  11   8  11      981.41     1099.72    122.06 o 
  12   8  11        8.17        5.61     45.57 o 
 -11   9  11      278.36      333.56    103.99 o 
 -10   9  11      258.19      150.25     84.17 o 
  -9   9  11        6.29       23.93     22.85 o 
  -8   9  11      708.72      782.02     40.27 o 
  -7   9  11       13.67        4.68     15.67 o 
  -6   9  11       33.08        8.28     18.83 o 
  -5   9  11       25.06        2.64     16.88 o 
  -4   9  11      390.82      367.93     34.98 o 
  -3   9  11        0.85       12.36     18.64 o 
  -2   9  11      859.05      933.22     33.56 o 
  -1   9  11       12.74       38.62     24.68 o 
   0   9  11     1488.85     1538.12     58.75 o 
   1   9  11      904.62      978.84     48.09 o 
   2   9  11      569.10      555.67     25.52 o 
   3   9  11     1446.25     1403.71     35.87 o 
   4   9  11        0.16      -13.03     19.68 o 
   5   9  11     3261.07     3049.81     60.26 o 
   6   9  11      832.67      841.58     50.70 o 
   7   9  11      335.98      349.54     54.54 o 
   8   9  11     1316.20     1300.70     83.58 o 
   9   9  11       45.35       -4.65     34.85 o 
  10   9  11      419.93      586.85     61.33 o 
  11   9  11      118.87       97.28     43.51 o 
 -10  10  11       26.98      129.55     89.89 o 
  -9  10  11      194.51       78.44     81.08 o 
  -8  10  11      947.74      923.13     91.87 o 
  -7  10  11       10.56        7.77     18.13 o 
  -6  10  11        1.22        0.60     25.52 o 
  -5  10  11      103.82      120.55     39.11 o 
  -4  10  11        3.03      -22.53     22.53 o 
  -3  10  11       12.83       -1.34     18.47 o 
  -2  10  11      162.12      232.64     24.38 o 
  -1  10  11       16.04      -19.66     28.05 o 
   0  10  11       64.84       56.96     31.86 o 
   1  10  11      211.39      217.64     28.45 o 
   2  10  11      363.15      364.74     33.20 o 
   3  10  11       65.88       60.11     18.58 o 
   4  10  11     1343.00     1281.05     35.34 o 
   5  10  11       22.66       13.83     23.55 o 
   6  10  11      766.55      843.11     54.31 o 
   7  10  11      619.90      646.24     69.19 o 
   8  10  11        7.60       11.31     31.31 o 
   9  10  11      113.87      109.63     41.21 o 
  10  10  11       66.72       30.36     42.89 o 
  -8  11  11        0.95       61.25     81.08 o 
  -7  11  11        0.01      -37.07     37.07 o 
  -6  11  11      258.34      163.44     30.90 o 
  -5  11  11       50.02       16.52     19.71 o 
  -4  11  11       62.23       79.56     23.66 o 
  -3  11  11       94.35       56.67     23.37 o 
  -2  11  11       14.96       20.56     22.50 o 
  -1  11  11       32.83       22.71     20.94 o 
   0  11  11      533.02      630.34     43.11 o 
   1  11  11      275.36      253.53     41.20 o 
   2  11  11      139.02      109.79     32.59 o 
   3  11  11      311.30      243.76     33.36 o 
   4  11  11      205.41      224.08     30.50 o 
   5  11  11      344.56      388.83     39.06 o 
   6  11  11        3.07       16.45     27.86 o 
   7  11  11      107.42       90.74     52.07 o 
   8  11  11      165.86      160.64     41.21 o 
  -6  12  11       87.09       22.04     78.44 o 
  -5  12  11        4.43       28.31     25.17 o 
  -4  12  11      120.77      137.91     27.16 o 
  -3  12  11       19.96       78.18     26.41 o 
  -2  12  11      219.28      219.67     25.93 o 
  -1  12  11      602.73      665.14     37.26 o 
   0  12  11       24.80      -18.71     57.08 o 
   1  12  11     1734.10     1686.10     76.94 o 
   2  12  11      492.07      490.26     68.04 o 
   3  12  11       42.45       26.29     32.29 o 
   4  12  11     1203.11     1073.30     50.97 o 
   5  12  11      199.11      199.89     31.92 o 
   6  12  11      905.68      907.23     84.39 o 
  -3  13  11       18.24       50.33     53.68 o 
  -2  13  11      338.11      247.24     42.53 o 
  -1  13  11      340.91      413.14     71.93 o 
   0  13  11      285.70      259.04     48.47 o 
   1  13  11      643.92      648.92     72.77 o 
   2  13  11        3.16      -45.56     52.35 o 
   3  13  11      187.86      148.03     50.21 o 
 -15   0  12       71.08       74.28     36.84 o 
 -14   0  12      492.56      604.99     53.63 o 
 -13   0  12      150.68      195.21     33.74 o 
 -12   0  12     1270.40     1194.43    117.65 o 
 -11   0  12     1101.59     1149.22     58.00 o 
 -10   0  12      665.33      729.32     66.54 o 
  -9   0  12     5387.93     5327.51    108.30 o 
  -8   0  12        3.11       10.88     16.78 o 
  -7   0  12    12565.79    13274.53    201.71 o 
  -6   0  12     3792.77     3998.89     78.71 o 
  -5   0  12     6295.76     6205.02    110.35 o 
  -4   0  12    20780.47    20473.80    331.69 o 
  -3   0  12      893.65     1013.87     44.75 o 
  -2   0  12    44485.19    45019.91    664.44 o 
  -1   0  12     4067.32     4349.87    219.38 o 
   0   0  12    28461.36    29170.47    679.88 o 
   1   0  12    15719.54    15529.66    207.39 o 
   2   0  12      740.30      731.45     52.44 o 
   3   0  12     7425.34     7385.70    114.56 o 
   4   0  12      783.95      906.30     74.55 o 
   5   0  12     2236.12     1979.85     74.56 o 
   6   0  12     1539.90     1444.99    103.34 o 
   7   0  12     8326.80     7669.57    225.61 o 
   8   0  12     6160.41     5931.10    197.19 o 
   9   0  12     5188.00     5158.31    185.25 o 
  10   0  12     2757.80     2587.60    131.04 o 
  11   0  12     2517.92     2461.54    134.93 o 
  12   0  12     2096.85     1955.58    216.02 o 
  13   0  12      744.60      749.94    124.05 o 
  14   0  12     4012.24     3795.59    230.37 o 
  15   0  12       17.89       18.29     68.54 o 
 -15   1  12     1232.11     1266.42     89.36 o 
 -14   1  12      697.01      735.06     40.89 o 
 -13   1  12     1131.18     1249.43    103.16 o 
 -12   1  12     1327.63     1357.63     46.48 o 
 -11   1  12      801.20      861.83     31.81 o 
 -10   1  12     7165.10     7104.89    103.23 o 
  -9   1  12     1168.35     1181.62     28.80 o 
  -8   1  12     9662.99     9815.27    100.20 o 
  -7   1  12      406.71      392.29     17.25 o 
  -6   1  12     4839.41     4835.04     56.28 o 
  -5   1  12     9292.44     9625.92    227.27 o 
  -4   1  12      348.29      379.15     27.89 o 
  -3   1  12    21070.22    20117.89    250.41 o 
  -2   1  12       10.27       80.24     12.76 o 
  -1   1  12    15170.51    15627.66    134.95 o 
   0   1  12     8058.46     7712.65     70.47 o 
   1   1  12    12914.49    12783.94    177.01 o 
   2   1  12     4781.81     4743.27     53.79 o 
   3   1  12       15.59       22.68     16.16 o 
   4   1  12     8202.56     8128.21    100.67 o 
   5   1  12       95.22      151.99     27.72 o 
   6   1  12    16358.30    15276.76    589.61 o 
   7   1  12     3794.08     3641.35    102.01 o 
   8   1  12     8208.35     8078.20    203.16 o 
   9   1  12     6611.69     6241.63    157.91 o 
  10   1  12     1245.42     1212.33     69.12 o 
  11   1  12     3826.39     3643.93    126.60 o 
  12   1  12      136.99      104.25     58.34 o 
  13   1  12     5380.89     5183.89    164.23 o 
  14   1  12       70.30       82.68     62.70 o 
  15   1  12     1778.22     1864.82    121.38 o 
 -15   2  12      701.86      820.72     97.31 o 
 -14   2  12     1884.75     1981.54     66.37 o 
 -13   2  12     3263.23     3266.68     87.66 o 
 -12   2  12      201.39      241.03     38.54 o 
 -11   2  12     2859.95     2983.65     66.44 o 
 -10   2  12     1408.09     1284.23     34.30 o 
  -9   2  12     3239.43     3176.55     48.71 o 
  -8   2  12      486.55      506.26     15.24 o 
  -7   2  12     1127.81     1140.03     17.44 o 
  -6   2  12     3639.25     3331.27     90.76 o 
  -5   2  12     1012.19     1202.62     53.77 o 
  -4   2  12     1585.92     1734.84     36.98 o 
  -3   2  12     2376.70     2623.84     41.67 o 
  -2   2  12      837.19     1020.96     31.72 o 
  -1   2  12       78.17       80.13      9.31 o 
   0   2  12     1688.03     1692.16     24.66 o 
   1   2  12       41.92       72.60     12.92 o 
   2   2  12    11599.06    11277.08    118.96 o 
   3   2  12     4183.39     3811.04     60.97 o 
   4   2  12     4944.96     4704.13     71.76 o 
   5   2  12    12888.73    12090.61    164.85 o 
   6   2  12      145.06       98.03     29.57 o 
   7   2  12    20016.03    19611.98    343.08 o 
   8   2  12     1794.01     1722.00    107.02 o 
   9   2  12     2141.31     2287.99     97.74 o 
  10   2  12     4804.91     4656.49    122.89 o 
  11   2  12        8.84        9.17     41.87 o 
  12   2  12     2806.66     2825.50    123.83 o 
  13   2  12     1089.26     1051.37     78.24 o 
  14   2  12      516.71      571.62     76.94 o 
  15   2  12      441.38      400.44    168.91 o 
 -15   3  12      852.84      888.29    134.18 o 
 -14   3  12      692.15      710.80     56.97 o 
 -13   3  12      813.04      870.68     58.70 o 
 -12   3  12     2104.51     2133.38     56.92 o 
 -11   3  12       62.17       36.52     31.02 o 
 -10   3  12     4131.00     4085.82     78.99 o 
  -9   3  12      218.61      236.07     25.39 o 
  -8   3  12     2082.33     2118.55     30.97 o 
  -7   3  12     1236.46     1154.18     49.29 o 
  -6   3  12      268.76      254.98     34.51 o 
  -5   3  12     2282.23     2256.29     56.16 o 
  -4   3  12      185.63      233.47     26.75 o 
  -3   3  12     2603.55     2404.73     38.28 o 
  -2   3  12      301.75      422.95     27.81 o 
  -1   3  12     3959.10     3932.24     35.24 o 
   0   3  12     1501.97     1379.80     65.04 o 
   1   3  12      668.22      643.25     26.02 o 
   2   3  12    12725.99    13067.53    139.20 o 
   3   3  12     3871.15     4023.28     58.48 o 
   4   3  12     2554.97     2431.23     48.72 o 
   5   3  12      770.64      887.48     56.35 o 
   6   3  12     5269.31     5048.01    112.68 o 
   7   3  12     1184.40     1207.50     53.38 o 
   8   3  12     6205.83     6217.55    147.05 o 
   9   3  12     3485.95     3365.19    108.75 o 
  10   3  12        5.28       51.16     42.97 o 
  11   3  12      341.07      309.97     55.46 o 
  12   3  12       50.75       78.69     54.15 o 
  13   3  12      623.04      580.76     71.68 o 
  14   3  12      181.85      160.24     65.65 o 
 -14   4  12       19.48       49.40     55.82 o 
 -13   4  12       17.57       33.88     21.90 o 
 -12   4  12      191.00      142.47     23.72 o 
 -11   4  12       76.78       87.26     21.41 o 
 -10   4  12     1777.74     1591.89     34.02 o 
  -9   4  12     3324.17     3214.78     83.00 o 
  -8   4  12      639.66      592.13     25.57 o 
  -7   4  12     8191.45     7915.99    321.97 o 
  -6   4  12      703.25      749.71     37.56 o 
  -5   4  12     1718.38     1628.43     98.52 o 
  -4   4  12     4213.84     4410.03     70.87 o 
  -3   4  12       15.05       36.51     15.75 o 
  -2   4  12     7024.25     6561.25    238.74 o 
  -1   4  12     5283.53     5466.67     47.98 o 
   0   4  12      191.24      202.79     14.27 o 
   1   4  12     4420.83     4463.91     57.21 o 
   2   4  12     1022.40     1117.85     40.40 o 
   3   4  12     2120.28     2101.38     39.90 o 
   4   4  12      167.78      134.23     19.84 o 
   5   4  12      144.83      122.27     28.44 o 
   6   4  12      252.03      221.01     32.70 o 
   7   4  12      536.57      601.84     65.02 o 
   8   4  12      339.96      309.33     39.33 o 
   9   4  12      292.71      283.39     41.12 o 
  10   4  12      123.74      178.05     57.13 o 
  11   4  12      142.66      113.19     46.14 o 
  12   4  12       32.83      123.34     57.19 o 
  13   4  12      465.87      471.15     92.35 o 
  14   4  12     1057.10     1272.20    220.44 o 
 -14   5  12        8.82      -26.42     39.68 o 
 -13   5  12       69.66       39.42     38.33 o 
 -12   5  12      144.30      108.62     23.21 o 
 -11   5  12       72.59       60.07     14.71 o 
 -10   5  12      371.97      357.06     27.74 o 
  -9   5  12      895.37      839.20     37.56 o 
  -8   5  12      175.73      186.86     28.95 o 
  -7   5  12      215.88      147.62      9.31 o 
  -6   5  12      306.25      310.41     43.66 o 
  -5   5  12     1258.15     1267.32     50.05 o 
  -4   5  12      297.46      282.34     20.69 o 
  -3   5  12     1905.43     1804.42     44.33 o 
  -2   5  12      403.48      393.82     14.81 o 
  -1   5  12     2147.20     2174.06     46.37 o 
   0   5  12     3844.90     3734.28     47.54 o 
   1   5  12       42.52       28.37     12.07 o 
   2   5  12     1734.47     1808.65     38.18 o 
   3   5  12       41.92       37.26     19.44 o 
   4   5  12      261.99      366.43     45.56 o 
   5   5  12      464.81      366.15     34.06 o 
   6   5  12        0.64       25.89     26.38 o 
   7   5  12        2.00       62.74     32.25 o 
   8   5  12        6.00      -24.76     27.19 o 
   9   5  12       15.74      -18.30     32.04 o 
  10   5  12        3.71      -20.76     36.30 o 
  11   5  12      333.22      349.28     47.24 o 
  12   5  12       27.69       27.90     56.99 o 
  13   5  12        2.10        6.66     52.16 o 
  14   5  12       18.47      -53.86     53.86 o 
 -13   6  12        1.03       61.34     41.40 o 
 -12   6  12      259.58      245.52     37.04 o 
 -11   6  12       29.86       35.55     35.49 o 
 -10   6  12      713.21      694.48     37.36 o 
  -9   6  12      583.59      594.74     26.48 o 
  -8   6  12      724.64      555.23     19.70 o 
  -7   6  12     1509.95     1395.98     28.29 o 
  -6   6  12      263.66      276.44     14.82 o 
  -5   6  12     2865.07     2757.23     50.69 o 
  -4   6  12     1371.82     1309.88     46.84 o 
  -3   6  12      228.12      213.21     18.21 o 
  -2   6  12     6170.27     6336.72     82.52 o 
  -1   6  12     5975.46     6184.01     82.26 o 
   0   6  12      598.18      643.94     33.04 o 
   1   6  12     1393.86     1459.65     54.56 o 
   2   6  12      451.30      535.23     26.82 o 
   3   6  12        2.63       25.27     16.90 o 
   4   6  12        2.51        9.00     22.46 o 
   5   6  12       66.02       78.33     35.23 o 
   6   6  12       21.45        9.73     27.11 o 
   7   6  12      363.06      384.15     39.46 o 
   8   6  12      315.72      300.38     50.63 o 
   9   6  12      319.30      314.41     44.44 o 
  10   6  12       68.08      140.03     52.98 o 
  11   6  12      497.79      515.10     54.42 o 
  12   6  12       43.70       86.51     45.00 o 
  13   6  12        3.20      -78.52     78.52 o 
 -13   7  12      612.62      588.50     54.22 o 
 -12   7  12      257.32      215.36     33.21 o 
 -11   7  12      428.98      516.21     47.99 o 
 -10   7  12      674.35      676.42     50.37 o 
  -9   7  12      566.16      548.81     53.96 o 
  -8   7  12     1482.29     1556.40     54.34 o 
  -7   7  12       95.14       76.07     14.56 o 
  -6   7  12     2806.80     2692.80     98.25 o 
  -5   7  12     1785.53     1703.92     52.88 o 
  -4   7  12      344.86      310.69     12.13 o 
  -3   7  12     2128.24     2280.93     34.41 o 
  -2   7  12      726.94      656.64     28.77 o 
  -1   7  12     5364.40     5318.69     85.20 o 
   0   7  12     2057.44     2184.25     61.32 o 
   1   7  12     2906.32     2792.41     40.16 o 
   2   7  12     1055.28     1085.46     35.90 o 
   3   7  12      324.05      323.25     23.22 o 
   4   7  12     2500.86     2574.24     75.84 o 
   5   7  12       42.72       70.08     23.41 o 
   6   7  12      448.17      443.45     42.96 o 
   7   7  12       90.64       86.49     32.52 o 
   8   7  12      121.48      168.70     33.47 o 
   9   7  12       29.99       -1.11     31.15 o 
  10   7  12      108.54       59.57     38.31 o 
  11   7  12        3.15       -2.44     34.35 o 
  12   7  12      496.32      642.26    110.10 o 
  13   7  12      168.03      235.74    166.56 o 
 -12   8  12      350.39      384.08     38.76 o 
 -11   8  12     1963.34     1742.45    118.96 o 
 -10   8  12      127.67       86.54     43.35 o 
  -9   8  12     1459.51     1465.35    106.30 o 
  -8   8  12      872.36      770.88     31.57 o 
  -7   8  12      952.55      837.34     21.12 o 
  -6   8  12      240.92      314.43     30.39 o 
  -5   8  12      424.31      396.77     30.11 o 
  -4   8  12      392.29      443.58     43.03 o 
  -3   8  12      748.22      777.74     33.56 o 
  -2   8  12     5253.90     5171.30     85.04 o 
  -1   8  12      633.43      759.64     80.90 o 
   0   8  12     1671.56     1703.57     59.54 o 
   1   8  12        2.52       -5.75     14.13 o 
   2   8  12     2245.67     2173.37     54.98 o 
   3   8  12     2538.15     2668.82     52.82 o 
   4   8  12      568.84      612.05     25.81 o 
   5   8  12     5689.44     5920.88     89.89 o 
   6   8  12       31.61       67.97     34.24 o 
   7   8  12     5584.82     5522.84    112.21 o 
   8   8  12     1750.10     1743.50     63.41 o 
   9   8  12     1160.49     1114.66     67.62 o 
  10   8  12     2349.23     2241.18     84.08 o 
  11   8  12        0.33       15.86     36.69 o 
  12   8  12     1638.07     1549.47     86.88 o 
 -11   9  12       51.98      -42.30     80.64 o 
 -10   9  12     1406.61     1469.97    140.13 o 
  -9   9  12      313.20      275.46     88.35 o 
  -8   9  12      183.25      178.18     49.16 o 
  -7   9  12     1468.99     1409.11     50.50 o 
  -6   9  12      505.60      521.24     30.12 o 
  -5   9  12     1051.80      943.30     43.33 o 
  -4   9  12      183.68      196.21     28.34 o 
  -3   9  12     1543.05     1517.35     38.73 o 
  -2   9  12       12.21       25.92     15.59 o 
  -1   9  12     3323.70     3418.47    100.93 o 
   0   9  12       83.92       74.14     23.81 o 
   1   9  12     4131.06     4134.16     69.67 o 
   2   9  12      440.77      387.41     35.44 o 
   3   9  12     3188.69     3110.90     52.25 o 
   4   9  12     4017.47     3900.72     61.59 o 
   5   9  12      555.95      490.21     36.51 o 
   6   9  12     4729.72     4726.85    114.63 o 
   7   9  12      892.73      877.69     73.44 o 
   8   9  12     3279.71     3337.90     94.66 o 
   9   9  12     2548.71     2479.20     98.75 o 
  10   9  12      319.38      310.10     51.94 o 
  11   9  12     1863.83     1801.41     88.10 o 
 -10  10  12      123.68      126.91     91.65 o 
  -9  10  12     1762.49     1714.53    154.22 o 
  -8  10  12        0.87      -16.75     68.74 o 
  -7  10  12     2871.27     2682.62    176.26 o 
  -6  10  12     2753.43     2597.69    106.84 o 
  -5  10  12     1657.85     1672.80     57.78 o 
  -4  10  12     3852.11     3898.74     84.38 o 
  -3  10  12       13.27       25.77     19.41 o 
  -2  10  12     5740.08     5665.63     88.93 o 
  -1  10  12     1012.27     1060.53     67.95 o 
   0  10  12     4073.06     4097.30     91.88 o 
   1  10  12     1765.79     1776.10     52.95 o 
   2  10  12      476.42      508.93     59.34 o 
   3  10  12     1991.37     1953.90     53.94 o 
   4  10  12        6.17      -19.06     19.06 o 
   5  10  12     2137.76     2154.31     56.38 o 
   6  10  12      193.61      288.52     36.80 o 
   7  10  12     1214.66     1190.55     65.51 o 
   8  10  12      318.15      323.29     56.94 o 
   9  10  12      698.41      714.72     71.46 o 
  -8  11  12     2266.92     2394.44    183.75 o 
  -6  11  12     3203.05     3089.33    200.05 o 
  -5  11  12     3240.81     3208.96    108.79 o 
  -4  11  12     1237.71     1157.24     47.16 o 
  -3  11  12     4486.15     4308.15     72.52 o 
  -2  11  12       31.24       73.42     24.80 o 
  -1  11  12     3321.11     3201.46     67.74 o 
   0  11  12     1342.51     1535.94     55.01 o 
   1  11  12      790.33      897.15     68.94 o 
   2  11  12     2384.17     2457.72    106.71 o 
   3  11  12       16.07        2.12     24.75 o 
   4  11  12     1340.91     1406.11    123.70 o 
   5  11  12       39.68       98.46     33.71 o 
   6  11  12      941.63     1100.22     61.38 o 
   7  11  12      105.82      113.09     42.06 o 
   8  11  12      541.65      493.43     95.08 o 
  -6  12  12      743.24      779.94    129.99 o 
  -5  12  12      322.91      246.26     59.53 o 
  -4  12  12     1006.05      982.50     69.45 o 
  -3  12  12       22.77       -2.95     22.64 o 
  -2  12  12     1179.79     1197.40     52.91 o 
  -1  12  12        3.02       11.20     26.26 o 
   0  12  12     1262.48     1291.46    123.40 o 
   1  12  12      651.57      709.21     82.34 o 
   2  12  12     1177.03     1121.09     70.12 o 
   3  12  12     2205.08     2167.66     79.49 o 
   4  12  12      183.02      159.47     36.06 o 
   5  12  12     1421.54     1445.98     62.65 o 
   6  12  12        8.35       21.76     37.33 o 
  -2  13  12        7.28       51.71     29.06 o 
  -1  13  12      268.67      202.26     47.49 o 
   0  13  12       12.54        7.02     27.03 o 
   1  13  12      943.66     1026.62     86.60 o 
   2  13  12      132.35       72.14     50.85 o 
 -15   1  13       12.34       30.63     26.02 o 
 -14   1  13      779.38      918.69     77.91 o 
 -13   1  13      555.44      530.08     53.93 o 
 -12   1  13      846.44      868.63     56.22 o 
 -11   1  13     2445.49     2500.12     47.32 o 
 -10   1  13       98.01       79.58     16.82 o 
  -9   1  13     1918.20     2009.91     37.48 o 
  -8   1  13       13.72       26.44     10.09 o 
  -7   1  13       16.30        8.84      7.33 o 
  -6   1  13       24.30       36.38      9.61 o 
  -5   1  13       17.25       33.01     15.72 o 
  -4   1  13     1008.66     1038.15     23.92 o 
  -3   1  13     2317.70     2440.92     37.08 o 
  -2   1  13     4673.93     4903.06     52.94 o 
  -1   1  13     2559.93     2526.45     31.17 o 
   0   1  13      654.40      722.79     41.07 o 
   1   1  13     7820.04     8149.07     94.76 o 
   2   1  13      493.99      477.98     27.58 o 
   3   1  13      606.19      646.83     28.57 o 
   4   1  13     3649.92     3752.86     80.24 o 
   5   1  13     1232.35     1220.82     38.76 o 
   6   1  13     2300.82     2120.60     85.86 o 
   7   1  13     4713.59     4667.30    125.77 o 
   8   1  13       90.17       71.19     43.43 o 
   9   1  13     4794.07     4647.86    165.33 o 
  10   1  13      914.38      928.01     79.67 o 
  11   1  13     2026.96     2088.55     98.37 o 
  12   1  13     2302.19     2087.86    122.60 o 
  13   1  13      313.48      359.02     60.31 o 
  14   1  13      346.16      268.60     66.08 o 
  15   1  13      258.51      156.42    117.65 o 
 -15   2  13      759.60      884.14     65.60 o 
 -14   2  13       84.82       51.05     25.31 o 
 -13   2  13     1003.82     1034.51     50.34 o 
 -12   2  13      522.57      481.86     32.36 o 
 -11   2  13      739.68      759.64     26.77 o 
 -10   2  13     1111.42     1078.52     43.51 o 
  -9   2  13      834.47      801.00     29.25 o 
  -8   2  13     1398.13     1365.27     35.02 o 
  -7   2  13       13.46       16.61      9.66 o 
  -6   2  13      940.61      844.05     31.91 o 
  -5   2  13      298.78      348.21     42.71 o 
  -4   2  13     2239.06     2288.19     37.34 o 
  -3   2  13       19.62       73.42     14.81 o 
  -2   2  13      445.29      448.97     18.11 o 
  -1   2  13     3842.29     4123.86     75.72 o 
   0   2  13     2869.28     3088.80     40.70 o 
   1   2  13    10621.22    10424.46    100.14 o 
   2   2  13     4537.93     4644.01     63.24 o 
   3   2  13     5606.63     5114.97     75.18 o 
   4   2  13      621.90      621.24     30.33 o 
   5   2  13     1604.91     1704.80     48.67 o 
   6   2  13     5307.02     5102.58    114.55 o 
   7   2  13       13.15       10.47     39.07 o 
   8   2  13     3955.88     3770.75    125.53 o 
   9   2  13      527.21      530.55     65.40 o 
  10   2  13     1038.28      996.77     71.36 o 
  11   2  13      285.62      339.98     58.79 o 
  12   2  13      300.17      208.62     71.38 o 
  13   2  13      713.07      888.86    150.18 o 
  14   2  13      109.20       91.07     62.49 o 
 -14   3  13      478.84      542.06     87.47 o 
 -13   3  13       60.81       97.40     30.27 o 
 -12   3  13      409.36      419.64     37.66 o 
 -11   3  13       33.40       36.65     14.19 o 
 -10   3  13     3385.92     3443.40     50.31 o 
  -9   3  13     2108.49     1892.58     46.72 o 
  -8   3  13     2636.88     2571.89     51.40 o 
  -7   3  13     6656.87     6384.70    309.65 o 
  -6   3  13      191.63      259.40     33.18 o 
  -5   3  13    13032.25    12637.71    201.86 o 
  -4   3  13     4824.00     4676.15     82.80 o 
  -3   3  13     8508.38     8175.66    112.61 o 
  -2   3  13    20855.84    20669.71    228.51 o 
  -1   3  13        4.80       34.07      7.14 o 
   0   3  13     8326.92     7951.74     78.45 o 
   1   3  13      869.21      933.49     22.38 o 
   2   3  13     8589.46     8572.32    110.58 o 
   3   3  13    15001.11    14978.72    175.35 o 
   4   3  13      163.18      213.71     21.89 o 
   5   3  13     5978.53     5838.85     88.92 o 
   6   3  13      120.07      107.76     31.59 o 
   7   3  13     1307.51     1511.23     68.10 o 
   8   3  13      447.53      498.17     47.13 o 
   9   3  13     1790.59     1891.23    110.35 o 
  10   3  13       15.62      -30.97     41.19 o 
  11   3  13      425.52      387.01     66.31 o 
  12   3  13      335.96      384.76     79.27 o 
  13   3  13      772.90      811.84    133.86 o 
  14   3  13      707.16      673.56     83.73 o 
 -14   4  13        5.28       39.41     36.75 o 
 -13   4  13     1725.15     1751.18     72.58 o 
 -12   4  13      623.31      517.61     29.65 o 
 -11   4  13      397.34      385.76     20.40 o 
 -10   4  13     1386.88     1408.49     29.66 o 
  -9   4  13     1363.27     1282.28     49.53 o 
  -8   4  13     5528.26     5396.31     98.16 o 
  -7   4  13      448.45      510.16     33.27 o 
  -6   4  13    12973.36    12634.04    198.40 o 
  -5   4  13     3522.04     3474.94     69.42 o 
  -4   4  13     7514.21     7614.71    124.54 o 
  -3   4  13     8998.76     8970.99    128.40 o 
  -2   4  13     2601.03     2324.12     37.33 o 
  -1   4  13    16539.74    16445.65    168.09 o 
   0   4  13     1137.00     1283.59     26.61 o 
   1   4  13    20298.14    20342.90    224.12 o 
   2   4  13     5203.49     5411.70     77.12 o 
   3   4  13     3223.66     3145.70     55.73 o 
   4   4  13     8792.65     8478.02    108.42 o 
   5   4  13      743.16      872.92     60.89 o 
   6   4  13     5134.94     4815.69    101.00 o 
   7   4  13        2.13        1.26     26.30 o 
   8   4  13      707.94      757.21     53.26 o 
   9   4  13      116.43      128.82     36.47 o 
  10   4  13     4053.40     3945.77    108.00 o 
  11   4  13     1225.48     1288.27     83.72 o 
  12   4  13     1428.86     1212.81    133.50 o 
  13   4  13     1330.14     1467.22    116.71 o 
  14   4  13      146.02      167.12     86.41 o 
 -14   5  13     3030.82     3094.10    207.53 o 
 -13   5  13      765.70      883.55     87.71 o 
 -12   5  13     1978.39     2090.48     73.06 o 
 -11   5  13     2838.15     2962.86    103.60 o 
 -10   5  13      131.92       76.21     22.48 o 
  -9   5  13     5841.50     5546.86    137.59 o 
  -8   5  13      259.50      309.97     30.79 o 
  -7   5  13     6484.54     6285.01    106.90 o 
  -6   5  13     4141.92     4283.43     77.19 o 
  -5   5  13     2408.16     2448.64     55.19 o 
  -4   5  13     5263.13     5225.46    100.96 o 
  -3   5  13     1216.18     1215.44     75.88 o 
  -2   5  13     5908.60     5673.84     61.24 o 
  -1   5  13     3231.71     3391.99     51.27 o 
   0   5  13    11874.34    11458.88    119.76 o 
   1   5  13     1491.55     1485.47     39.01 o 
   2   5  13    13764.44    13802.63    169.57 o 
   3   5  13      323.15      341.07     22.74 o 
   4   5  13     9926.63     9905.20    138.96 o 
   5   5  13     5324.46     5326.33     86.18 o 
   6   5  13     2481.01     2577.64     77.55 o 
   7   5  13     7738.79     7615.11    145.29 o 
   8   5  13       21.60       34.43     27.97 o 
   9   5  13     9545.37     9421.68    171.07 o 
  10   5  13     2091.00     2248.34    114.49 o 
  11   5  13     2466.23     2511.35    105.03 o 
  12   5  13     3930.61     3883.59    142.04 o 
  13   5  13      228.63      216.87     58.16 o 
 -13   6  13     2289.85     2372.16    111.36 o 
 -12   6  13     1460.99     1662.31    122.69 o 
 -11   6  13     2141.81     2171.43     74.29 o 
 -10   6  13     3319.53     3136.91     72.04 o 
  -9   6  13       19.04       10.29     12.99 o 
  -8   6  13     5343.57     4966.51    212.03 o 
  -7   6  13      521.69      566.08     39.21 o 
  -6   6  13     1487.98     1509.36    229.36 o 
  -5   6  13     1701.79     1638.33     84.86 o 
  -4   6  13     3498.14     3523.18     60.45 o 
  -3   6  13     5730.21     5546.28     67.47 o 
  -2   6  13     1325.16     1359.32     30.52 o 
  -1   6  13     5070.20     5081.18     60.60 o 
   0   6  13      441.76      449.68     21.14 o 
   1   6  13     6981.24     6911.63     92.36 o 
   2   6  13       19.66       28.36     14.57 o 
   3   6  13     7060.97     7170.04    100.84 o 
   4   6  13     1606.26     1616.49     38.98 o 
   5   6  13     2262.55     2412.03     54.73 o 
   6   6  13     5013.45     4726.63     88.11 o 
   7   6  13      685.70      787.15     91.62 o 
   8   6  13     7600.86     7373.13    144.07 o 
   9   6  13      213.72      270.98     49.41 o 
  10   6  13     5749.20     5580.98    133.79 o 
  11   6  13     2770.61     2786.45     95.80 o 
  12   6  13      427.10      401.09     63.16 o 
  13   6  13     2453.40     2604.35    110.99 o 
 -12   7  13      434.51      448.08     40.44 o 
 -11   7  13      292.32      247.67     43.97 o 
 -10   7  13      774.75      679.73     41.49 o 
  -9   7  13      907.38      920.00     60.46 o 
  -8   7  13     1275.68     1093.93     53.90 o 
  -7   7  13     4858.74     4430.61    215.56 o 
  -6   7  13      251.70      219.47     14.19 o 
  -5   7  13     6708.58     6413.62    139.68 o 
  -4   7  13     2255.06     2080.17     30.83 o 
  -3   7  13     7114.61     6972.38     95.78 o 
  -2   7  13     7149.29     7081.38     98.73 o 
  -1   7  13       68.56       48.77     18.49 o 
   0   7  13     8623.94     8412.83    125.37 o 
   1   7  13     1735.47     1723.45     46.17 o 
   2   7  13     4888.38     4996.42     73.19 o 
   3   7  13     4911.03     5104.49    200.26 o 
   4   7  13      526.02      480.53     68.02 o 
   5   7  13     3038.95     3089.74     64.66 o 
   6   7  13       26.54       64.48     32.26 o 
   7   7  13     1195.60     1220.22     53.54 o 
   8   7  13        0.43      -24.81     31.73 o 
   9   7  13     1219.99     1220.26     66.15 o 
  10   7  13       21.28       20.39     37.50 o 
  11   7  13      898.01      909.71     63.31 o 
  12   7  13      105.89      142.37     44.51 o 
 -11   8  13      382.85      394.80     39.72 o 
 -10   8  13      523.81      563.79     77.84 o 
  -9   8  13      369.68      368.93     27.80 o 
  -8   8  13      915.42      873.82     31.97 o 
  -7   8  13      500.77      470.87     20.74 o 
  -6   8  13     2427.48     2187.65     79.95 o 
  -5   8  13      203.53      224.14     19.42 o 
  -4   8  13     3594.59     3693.06     59.98 o 
  -3   8  13     2185.53     2112.07     35.65 o 
  -2   8  13      997.88     1046.18     35.52 o 
  -1   8  13     2738.29     2776.55     50.43 o 
   0   8  13      129.88      145.88     21.21 o 
   1   8  13     2498.18     2368.36     52.25 o 
   2   8  13     2155.00     2162.04     50.12 o 
   3   8  13      182.63      232.04     29.07 o 
   4   8  13     1637.71     1716.13     39.21 o 
   5   8  13       68.59       56.44     29.17 o 
   6   8  13     1818.97     1739.62     52.97 o 
   7   8  13        9.02       12.62     41.66 o 
   8   8  13      197.51      214.51     43.86 o 
   9   8  13       39.69       23.89     48.79 o 
  10   8  13      673.75      662.18     73.21 o 
  11   8  13       27.33       60.75     39.88 o 
 -10   9  13       26.23       89.01     78.44 o 
  -9   9  13     1189.94     1195.90    125.14 o 
  -8   9  13      809.53      833.10     83.29 o 
  -7   9  13      147.97      101.72     45.17 o 
  -6   9  13       33.81        4.69     17.24 o 
  -5   9  13       16.33       27.51     24.03 o 
  -4   9  13      246.75      237.63     20.94 o 
  -3   9  13        2.94      -12.93     18.52 o 
  -2   9  13      204.47      220.85     19.81 o 
  -1   9  13        3.60       27.40     25.29 o 
   0   9  13      384.20      468.27     44.27 o 
   1   9  13       75.72       54.60     28.73 o 
   2   9  13     1172.04     1078.72     30.09 o 
   3   9  13       10.11       26.86     13.31 o 
   4   9  13     1508.85     1620.38     61.26 o 
   5   9  13      561.09      587.32     36.08 o 
   6   9  13     1006.98     1023.53     66.40 o 
   7   9  13     1236.81     1416.07     61.50 o 
   8   9  13        0.10       13.21     32.70 o 
   9   9  13      949.04      977.31    102.90 o 
  10   9  13      184.90      210.14     51.46 o 
  -9  10  13      280.05      231.78     94.29 o 
  -8  10  13       25.77      125.14     81.52 o 
  -7  10  13      704.43      806.82    109.72 o 
  -5  10  13       29.52       66.61     21.47 o 
  -4  10  13       69.04       86.81     20.86 o 
  -3  10  13       32.21       47.63     17.34 o 
  -2  10  13      140.20      172.87     21.16 o 
  -1  10  13        6.04        4.51     26.21 o 
   0  10  13       18.96       39.59     26.49 o 
   1  10  13        8.32      -31.82     31.82 o 
   2  10  13       72.70       41.27     26.29 o 
   3  10  13      606.98      606.26     39.30 o 
   4  10  13       38.93       38.98     26.10 o 
   5  10  13     1023.25     1006.73     64.96 o 
   6  10  13      439.60      468.57     47.20 o 
   7  10  13      251.90      314.99     40.38 o 
   8  10  13      569.54      607.30     86.34 o 
   9  10  13       81.56      128.67     72.85 o 
  -5  11  13       40.38       62.78     40.03 o 
  -4  11  13       20.82       58.90     34.93 o 
  -3  11  13       20.33      -16.01     26.74 o 
  -2  11  13      122.43       82.02     33.36 o 
  -1  11  13       36.24       98.06     23.61 o 
   0  11  13        8.37       29.23     34.09 o 
   1  11  13      183.32      176.31     43.09 o 
   2  11  13      136.80      106.36     32.06 o 
   3  11  13       76.75        2.45     29.37 o 
   4  11  13      258.50      191.48     32.17 o 
   5  11  13       13.38       -4.54     31.93 o 
   6  11  13      208.30      227.65     47.51 o 
   7  11  13      106.80      169.71     56.24 o 
  -5  12  13       44.71      -42.30     79.76 o 
  -4  12  13       39.80      -10.02     48.99 o 
  -3  12  13        7.52       28.37     24.94 o 
  -2  12  13        6.17      -13.49     23.83 o 
  -1  12  13       47.66       24.25     22.82 o 
   0  12  13      507.38      627.54     56.97 o 
   1  12  13      202.03      210.74     69.72 o 
   2  12  13      115.29      167.97     46.20 o 
   3  12  13      215.67      231.52     38.39 o 
   4  12  13       93.22      137.51     41.22 o 
   5  12  13      953.09      966.44     89.90 o 
 -14   0  14     1267.19     1170.50     62.55 o 
 -13   0  14        0.56       29.48     26.85 o 
 -12   0  14      607.07      600.73     42.34 o 
 -11   0  14     1059.01     1068.54     64.49 o 
 -10   0  14     3506.49     3480.25    162.24 o 
  -9   0  14     5365.08     5628.69     95.77 o 
  -8   0  14     3328.53     3524.92     63.51 o 
  -7   0  14     2759.70     2691.27     80.00 o 
  -6   0  14     3829.63     3619.97     80.86 o 
  -5   0  14    15226.97    15619.09    211.63 o 
  -4   0  14      193.18      313.63     19.58 o 
  -3   0  14    43935.55    44129.06    687.26 o 
  -2   0  14     8915.55     9297.28    107.11 o 
  -1   0  14    22140.24    22687.98    343.47 o 
   0   0  14    23747.50    23273.71    379.32 o 
   1   0  14     2227.07     2477.43     53.78 o 
   2   0  14    12874.08    12486.97    185.57 o 
   3   0  14       67.10      222.65     79.38 o 
   4   0  14     4498.77     4718.49    130.63 o 
   5   0  14     8452.02     8179.58    169.66 o 
   6   0  14     5194.39     4949.09    206.00 o 
   7   0  14    10912.69    10912.75    246.41 o 
   8   0  14      281.44      275.88     62.66 o 
   9   0  14     1497.98     1385.29     99.31 o 
  10   0  14        0.50      -39.59     54.12 o 
  11   0  14      127.31      141.19     64.85 o 
  12   0  14       67.92       57.56     76.81 o 
  13   0  14     3600.60     3489.20    180.01 o 
  14   0  14      294.34      257.29     88.12 o 
 -14   1  14       25.78       11.42     23.16 o 
 -13   1  14     2148.76     2145.92     49.87 o 
 -12   1  14        0.85       18.90     18.39 o 
 -11   1  14     3568.11     3586.91     52.46 o 
 -10   1  14     1918.87     1984.55     48.08 o 
  -9   1  14     2250.66     2252.53     34.94 o 
  -8   1  14     4105.51     4080.32     76.99 o 
  -7   1  14     2498.31     2510.47     47.82 o 
  -6   1  14     4304.19     4149.66     57.94 o 
  -5   1  14      127.35      107.33     16.12 o 
  -4   1  14    10441.08     9816.93    114.16 o 
  -3   1  14      733.72      789.66     19.21 o 
  -2   1  14    14666.84    14935.20    122.80 o 
  -1   1  14     4999.16     4544.11     52.64 o 
   0   1  14     1861.35     1911.36     25.73 o 
   1   1  14     7350.23     7448.79     74.10 o 
   2   1  14      143.32      180.19     20.32 o 
   3   1  14     7748.27     7544.79    108.11 o 
   4   1  14     1357.45     1350.61     39.57 o 
   5   1  14     9410.01     9369.85    130.77 o 
   6   1  14     5068.33     4998.09     99.98 o 
   7   1  14     3617.00     3617.45     86.80 o 
   8   1  14     5357.62     5022.68    122.15 o 
   9   1  14       45.03       39.34     40.04 o 
  10   1  14     3025.95     3129.33    101.24 o 
  11   1  14       12.37      109.76     53.37 o 
  12   1  14     2052.31     2039.67    102.47 o 
  13   1  14      793.77      804.75     73.58 o 
  14   1  14     1147.12     1249.58    115.56 o 
 -14   2  14     1798.56     1820.45     63.95 o 
 -13   2  14      331.48      392.44     77.24 o 
 -12   2  14     5495.27     5878.35    138.34 o 
 -11   2  14      424.11      402.94     24.54 o 
 -10   2  14     4243.15     4223.67    116.84 o 
  -9   2  14     4050.19     3911.13     92.32 o 
  -8   2  14     1136.58     1113.97     25.77 o 
  -7   2  14     5829.33     5593.27     96.33 o 
  -6   2  14      696.33      742.48     34.27 o 
  -5   2  14     3165.02     3405.74     84.13 o 
  -4   2  14     4460.58     4210.13     57.13 o 
  -3   2  14      670.77      501.27     40.55 o 
  -2   2  14      224.05      213.07     16.42 o 
  -1   2  14      195.65      186.57     14.61 o 
   0   2  14      135.95      133.27     13.10 o 
   1   2  14      146.45      132.14     15.93 o 
   2   2  14     1680.75     1721.14     33.82 o 
   3   2  14     2406.62     2439.97     45.55 o 
   4   2  14    12038.29    11918.54    149.91 o 
   5   2  14       44.08       65.58     26.23 o 
   6   2  14     8218.05     8291.47    121.37 o 
   7   2  14     4571.88     4629.58    115.36 o 
   8   2  14     1213.03     1172.82     57.35 o 
   9   2  14     6647.38     6761.21    163.32 o 
  10   2  14       58.47      175.65     57.32 o 
  11   2  14     2136.96     2079.69     89.03 o 
  12   2  14     1023.89     1006.62     86.15 o 
  13   2  14     1596.07     1638.60    141.43 o 
  14   2  14     2752.69     2760.68    122.21 o 
 -14   3  14       70.53       90.76     37.39 o 
 -13   3  14     1151.50     1215.27     79.19 o 
 -12   3  14        3.10        5.75     16.95 o 
 -11   3  14     1946.94     1909.68     38.16 o 
 -10   3  14      668.52      678.83     20.79 o 
  -9   3  14     1850.95     1703.14     54.20 o 
  -8   3  14     3524.03     3364.47    101.82 o 
  -7   3  14       49.58       91.57     35.97 o 
  -6   3  14     1060.17     1122.66     59.74 o 
  -5   3  14      625.45      624.98     40.43 o 
  -4   3  14      864.58      765.42     52.79 o 
  -3   3  14        6.02       50.69     22.90 o 
  -2   3  14     4298.82     4424.89     86.90 o 
  -1   3  14     4875.77     4819.94     50.45 o 
   0   3  14       10.11       19.95     10.14 o 
   1   3  14     2003.68     2044.33     53.57 o 
   2   3  14      193.20      264.58     22.98 o 
   3   3  14     4524.51     4472.40     67.00 o 
   4   3  14      110.17      161.94     22.91 o 
   5   3  14     1326.41     1309.19     48.29 o 
   6   3  14     1430.62     1459.54     79.09 o 
   7   3  14      286.85      252.96     41.25 o 
   8   3  14     3010.13     2958.50     82.89 o 
   9   3  14      409.38      473.42     83.11 o 
  10   3  14      870.99      875.17     54.86 o 
  11   3  14      475.34      684.78    171.92 o 
  12   3  14      754.73      766.41     78.36 o 
  13   3  14      455.16      551.83     90.30 o 
  14   3  14      388.81      349.59     66.63 o 
 -14   4  14      176.09      262.09     40.46 o 
 -13   4  14       12.26      -12.37     28.72 o 
 -12   4  14       40.51       61.07     27.09 o 
 -11   4  14       22.35       38.23     12.50 o 
 -10   4  14      280.95      251.53     12.38 o 
  -9   4  14      183.77      146.97     28.49 o 
  -8   4  14     1906.76     1956.13     56.46 o 
  -7   4  14        2.82      -30.53     30.53 o 
  -6   4  14     3043.18     3048.06     74.40 o 
  -5   4  14      824.14      937.22     54.22 o 
  -4   4  14      570.12      543.63     41.62 o 
  -3   4  14     6285.83     6182.50     89.94 o 
  -2   4  14      844.21      850.74     23.92 o 
  -1   4  14     3597.16     3640.12     50.70 o 
   0   4  14     3370.01     3428.58     76.13 o 
   1   4  14        0.15        6.29     14.49 o 
   2   4  14     7626.51     7827.52     95.83 o 
   3   4  14      928.23      972.35     34.87 o 
   4   4  14      652.45      709.00     38.23 o 
   5   4  14     4045.17     4165.78     75.28 o 
   6   4  14      123.28      112.20     25.96 o 
   7   4  14     1330.54     1474.26     62.29 o 
   8   4  14      161.91      177.72     33.48 o 
   9   4  14      149.54       97.24     42.24 o 
  10   4  14      454.90      518.27     52.75 o 
  11   4  14        4.91       78.79     42.01 o 
  12   4  14       36.48       44.61     44.68 o 
  13   4  14      293.42      130.19     77.15 o 
 -13   5  14        1.68        0.29     37.07 o 
 -12   5  14        8.90      -26.12     41.66 o 
 -11   5  14      352.28      267.85     34.49 o 
 -10   5  14       15.94       16.30     30.46 o 
  -9   5  14       12.34        8.97     23.46 o 
  -8   5  14       18.90       18.23     28.80 o 
  -7   5  14       88.31       68.11     29.76 o 
  -6   5  14     1128.45     1292.52    175.86 o 
  -5   5  14       35.64       20.58     21.02 o 
  -4   5  14       22.23       18.24     16.42 o 
  -3   5  14       63.27       34.86     17.83 o 
  -2   5  14      784.40      724.14     42.04 o 
  -1   5  14       62.31       66.87     14.13 o 
   0   5  14     1282.80     1339.17     29.42 o 
   1   5  14     2269.81     2374.97     42.29 o 
   2   5  14       84.58       59.75     16.65 o 
   3   5  14     1149.48     1178.32     62.07 o 
   4   5  14      129.46       88.30     27.28 o 
   5   5  14       85.08       82.44     27.72 o 
   6   5  14       48.98       37.60     25.99 o 
   7   5  14      380.25      493.32     58.46 o 
   8   5  14        8.26      -21.18     31.98 o 
   9   5  14        6.40       34.03     34.99 o 
  10   5  14       35.07       11.49     33.64 o 
  11   5  14       93.81       84.14     49.28 o 
  12   5  14        0.67       -1.28     39.48 o 
  13   5  14       22.15       -8.91     59.31 o 
 -13   6  14        0.19      -33.12     33.12 o 
 -12   6  14        0.32       13.78     26.39 o 
 -11   6  14      280.54      299.38     40.75 o 
 -10   6  14      253.13      241.72     35.58 o 
  -9   6  14      278.00      327.68     41.57 o 
  -8   6  14      452.59      346.50     64.56 o 
  -7   6  14       99.83       44.06     25.24 o 
  -6   6  14     1135.65     1122.36     87.26 o 
  -5   6  14     1323.95     1271.68    174.90 o 
  -4   6  14       15.17       20.13     20.37 o 
  -3   6  14     2400.10     2313.70    117.28 o 
  -2   6  14      561.57      528.40     24.47 o 
  -1   6  14      313.46      278.52     18.72 o 
   0   6  14     5894.30     5681.10     70.01 o 
   1   6  14      231.70      207.44     25.26 o 
   2   6  14     1316.29     1359.22     38.86 o 
   3   6  14      903.00      928.45     38.38 o 
   4   6  14       26.72       53.02     22.27 o 
   5   6  14      887.80      916.59     58.37 o 
   6   6  14       11.80       37.36     22.48 o 
   7   6  14      325.50      225.27     34.08 o 
   8   6  14      381.11      351.69     50.61 o 
   9   6  14        1.91        6.45     29.88 o 
  10   6  14      106.11      120.62     39.95 o 
  11   6  14      160.13      153.36     52.32 o 
  12   6  14      244.20      225.33     49.58 o 
 -12   7  14       35.14       34.95     36.38 o 
 -11   7  14      396.51      405.81     37.74 o 
 -10   7  14       10.26      -12.37     35.63 o 
  -9   7  14      427.66      392.80     46.88 o 
  -8   7  14      150.58      195.62     26.36 o 
  -7   7  14     1079.88     1049.07     63.67 o 
  -6   7  14      557.83      552.89     29.32 o 
  -5   7  14      440.81      471.08     35.72 o 
  -4   7  14     2761.57     2424.91    143.98 o 
  -3   7  14        2.12       17.34     11.15 o 
  -2   7  14     3166.17     3173.64     57.87 o 
  -1   7  14     5311.64     5312.19     90.01 o 
   0   7  14      707.35      760.31     23.54 o 
   1   7  14     2319.35     2350.46     61.87 o 
   2   7  14        2.96      -24.12     24.12 o 
   3   7  14     2550.56     2593.67     54.78 o 
   4   7  14     1341.34     1408.34     46.08 o 
   5   7  14     1250.59     1219.06     66.26 o 
   6   7  14     1251.19     1330.94     46.99 o 
   7   7  14        0.32       41.93     36.99 o 
   8   7  14      181.56      190.77     37.05 o 
   9   7  14        9.23        8.88     37.42 o 
  10   7  14      113.05       92.15     46.13 o 
  11   7  14        7.80       39.19     37.15 o 
  12   7  14      126.92      129.02     50.26 o 
 -11   8  14      269.96      205.96     78.88 o 
 -10   8  14     1321.70     1282.73     72.61 o 
  -9   8  14     1496.19     1578.77    120.70 o 
  -8   8  14       84.37      102.27     32.81 o 
  -7   8  14     2735.11     2676.15     54.17 o 
  -6   8  14       67.54       47.41     14.04 o 
  -5   8  14      583.58      528.99     54.51 o 
  -4   8  14       56.00       33.09     14.60 o 
  -3   8  14      774.71      804.80     30.38 o 
  -2   8  14      272.13      281.27     35.35 o 
  -1   8  14     1268.36     1277.37     69.18 o 
   0   8  14       30.36       37.36     19.06 o 
   1   8  14      338.16      347.20     23.55 o 
   2   8  14      198.61      215.82     20.50 o 
   3   8  14      110.39       96.89     24.33 o 
   4   8  14     3343.91     3377.58     68.15 o 
   5   8  14      494.20      532.43     40.90 o 
   6   8  14     3812.73     3814.95     96.39 o 
   7   8  14      960.41      894.02     41.98 o 
   8   8  14     1670.42     1623.03     90.00 o 
   9   8  14     3196.87     3160.20    104.45 o 
  10   8  14      105.74      159.21     43.72 o 
  11   8  14     1034.69     1080.99     79.32 o 
 -10   9  14      754.67      790.07    118.09 o 
  -9   9  14      509.45      509.82     98.70 o 
  -8   9  14     1746.64     1904.02     96.72 o 
  -7   9  14        6.19       85.93     66.54 o 
  -6   9  14     3896.69     3838.95    130.21 o 
  -5   9  14      222.88      207.44     22.74 o 
  -4   9  14     1385.17     1301.05     40.83 o 
  -3   9  14      464.96      502.46     34.06 o 
  -2   9  14     1225.33     1111.53     53.25 o 
  -1   9  14     1200.32     1160.19     40.16 o 
   0   9  14      879.69      923.87     41.70 o 
   1   9  14      180.11      209.82     25.69 o 
   2   9  14     1420.93     1364.96     52.73 o 
   3   9  14     1612.58     1581.93     50.28 o 
   4   9  14      239.65      231.48     25.93 o 
   5   9  14     2902.85     3026.59     65.39 o 
   6   9  14      456.37      495.34     35.86 o 
   7   9  14     2198.84     2299.37     65.47 o 
   8   9  14     1697.89     1799.44     89.02 o 
   9   9  14      276.53      294.19     57.30 o 
  10   9  14     1972.53     2165.49    142.89 o 
  -9  10  14      396.53      432.71    105.31 o 
  -8  10  14      521.86      816.50    115.01 o 
  -7  10  14      704.50      577.24    102.67 o 
  -6  10  14      374.87      399.22     91.65 o 
  -5  10  14     3760.20     3794.35    203.58 o 
  -4  10  14        0.85        8.89     23.88 o 
  -3  10  14     2899.12     2857.33     80.27 o 
  -2  10  14      863.64      944.46     35.76 o 
  -1  10  14     2170.74     2240.17     54.79 o 
   0  10  14     3677.68     3754.58     80.94 o 
   1  10  14      711.44      848.01     68.31 o 
   2  10  14     4828.14     4920.49    106.44 o 
   3  10  14      529.42      581.56     37.09 o 
   4  10  14     2454.71     2393.39     66.70 o 
   5  10  14     1165.28     1262.05     53.73 o 
   6  10  14      848.05      584.22     84.38 o 
   7  10  14     1199.63     1171.36     60.78 o 
   8  10  14       88.92      101.80     33.51 o 
  -7  11  14     1079.26     1178.71    138.36 o 
  -6  11  14     2290.50     2365.80    185.51 o 
  -5  11  14      204.18      234.05     54.53 o 
  -4  11  14     3077.12     3274.18    103.23 o 
  -3  11  14      160.98       96.09     27.50 o 
  -2  11  14     2504.81     2380.31     78.88 o 
  -1  11  14     1786.43     1807.34     62.63 o 
   0  11  14      891.88      972.74     97.94 o 
   1  11  14     4657.82     4703.96    166.87 o 
   2  11  14       64.91       34.57     37.26 o 
   3  11  14     2956.15     2802.29    134.38 o 
   4  11  14     1054.97     1222.26     69.14 o 
   5  11  14      756.99      743.23     47.40 o 
   6  11  14     1460.41     1546.25     78.09 o 
   7  11  14       51.03       -7.41     33.23 o 
  -4  12  14       83.91       23.06     54.36 o 
  -3  12  14      646.98      706.79     77.12 o 
  -2  12  14      606.73      605.66     54.12 o 
  -1  12  14      347.96      368.03     29.92 o 
   0  12  14      911.97      880.70    114.52 o 
   1  12  14      142.03      144.34     41.95 o 
   2  12  14     1462.83     1439.14    103.96 o 
   3  12  14        2.72       69.42     34.53 o 
   4  12  14     1280.74     1215.43     60.22 o 
 -14   1  15       50.63       14.35     28.32 o 
 -13   1  15      283.63      237.69     31.34 o 
 -12   1  15      944.29      989.30     39.60 o 
 -11   1  15       33.44        9.28     12.48 o 
 -10   1  15     2850.95     2815.37     66.48 o 
  -9   1  15        4.25        5.19     17.38 o 
  -8   1  15      552.67      611.09     43.09 o 
  -7   1  15     2573.27     2786.00    114.77 o 
  -6   1  15      150.54      281.47     79.33 o 
  -5   1  15     2731.77     2732.71     49.83 o 
  -4   1  15     3665.43     3625.76     46.07 o 
  -3   1  15      125.45      174.92     15.73 o 
  -2   1  15     2421.54     2523.16     30.07 o 
  -1   1  15     4051.61     4071.89     50.39 o 
   0   1  15       18.84       31.98     11.24 o 
   1   1  15       33.82       14.39     15.27 o 
   2   1  15      325.94      443.49     35.43 o 
   3   1  15       48.34       71.46     19.75 o 
   4   1  15        1.34       31.08     20.74 o 
   5   1  15     2269.32     2409.08     57.99 o 
   6   1  15     1726.25     1631.82     61.63 o 
   7   1  15       87.10       90.89     32.46 o 
   8   1  15     3645.15     3618.35     86.81 o 
   9   1  15      189.14      213.05     41.22 o 
  10   1  15     1740.09     1812.79     81.20 o 
  11   1  15     1357.68     1247.37     88.03 o 
  12   1  15        2.52        4.40     50.50 o 
  13   1  15     1242.35     1211.16     93.62 o 
  14   1  15      670.86      668.07     83.85 o 
 -14   2  15      431.13      418.09     50.53 o 
 -13   2  15      790.38      816.02    103.67 o 
 -12   2  15      259.51      291.50     51.01 o 
 -11   2  15     1448.25     1371.24     30.06 o 
 -10   2  15       17.70        8.32     11.23 o 
  -9   2  15     1404.67     1385.24     69.64 o 
  -8   2  15      588.27      604.52     46.64 o 
  -7   2  15      419.98      466.92     42.96 o 
  -6   2  15     1225.86     1375.05     45.69 o 
  -5   2  15       94.71       67.84     19.25 o 
  -4   2  15     2980.38     2916.99     46.72 o 
  -3   2  15      668.02      700.47     25.39 o 
  -2   2  15      811.10      880.21     26.24 o 
  -1   2  15     1500.26     1438.12     24.45 o 
   0   2  15      416.52      439.26     17.47 o 
   1   2  15     2575.38     2523.45     41.36 o 
   2   2  15      712.17      772.97     31.79 o 
   3   2  15     3851.75     3858.32     61.27 o 
   4   2  15      305.90      335.29     34.93 o 
   5   2  15     2645.97     2583.92     58.02 o 
   6   2  15      399.17      370.47     36.30 o 
   7   2  15     3612.22     3717.62     80.79 o 
   8   2  15       73.55      131.79     41.10 o 
   9   2  15     3202.02     3174.31     93.12 o 
  10   2  15      560.78      726.19     59.53 o 
  11   2  15        3.99       20.05     45.60 o 
  12   2  15     1463.34     1571.36    155.82 o 
  13   2  15      205.16      317.18     81.55 o 
  14   2  15      451.45      412.50     70.30 o 
 -14   3  15      746.87      815.27     55.40 o 
 -13   3  15       50.80       19.21     29.13 o 
 -12   3  15      560.48      587.68     43.97 o 
 -11   3  15       62.78       64.57     24.12 o 
 -10   3  15      333.26      314.93     31.53 o 
  -9   3  15      380.66      456.02     50.88 o 
  -8   3  15     1843.24     1773.88     53.76 o 
  -7   3  15      186.31      210.77     31.74 o 
  -6   3  15     2776.22     2797.62    113.31 o 
  -5   3  15     1068.19     1171.69     49.42 o 
  -4   3  15     2286.60     2353.72     46.82 o 
  -3   3  15     8979.33     8775.07    108.77 o 
  -2   3  15      550.89      652.03     51.96 o 
  -1   3  15    14330.39    14004.17    126.06 o 
   0   3  15     2098.58     2126.65     31.10 o 
   1   3  15     5091.05     5228.87     64.68 o 
   2   3  15    15803.42    16467.08    205.75 o 
   3   3  15        7.14       33.05     18.34 o 
   4   3  15    12536.88    12556.39    186.58 o 
   5   3  15      408.82      437.61     54.56 o 
   6   3  15     6116.90     6186.87    111.50 o 
   7   3  15     2266.30     2341.61     78.70 o 
   8   3  15      171.91      145.50     39.60 o 
   9   3  15      181.16      135.33     46.55 o 
  10   3  15        2.63       34.47     36.13 o 
  11   3  15     1224.75     1120.14     67.71 o 
  12   3  15        2.57      -35.02     38.88 o 
  13   3  15      302.16      236.52    103.36 o 
 -13   4  15     1183.69     1120.88     60.21 o 
 -12   4  15       22.77       64.42     26.78 o 
 -11   4  15     1121.70     1082.56    109.07 o 
 -10   4  15       13.58       10.15     22.85 o 
  -9   4  15     1937.08     1989.93     72.91 o 
  -8   4  15       20.73       -2.85     23.72 o 
  -7   4  15     5650.76     5673.08    143.19 o 
  -6   4  15     4688.06     4873.62    116.59 o 
  -5   4  15     3861.74     4039.28    100.73 o 
  -4   4  15     9483.45     9114.25    129.11 o 
  -3   4  15      152.89      176.26     23.06 o 
  -2   4  15    10124.98    10248.25    119.79 o 
  -1   4  15       60.49       33.29     10.24 o 
   0   4  15    12355.14    12076.68    125.21 o 
   1   4  15     2102.21     2093.97     45.79 o 
   2   4  15     3928.34     4000.15     68.04 o 
   3   4  15     7327.56     7180.01     95.06 o 
   4   4  15       17.69      -10.94     20.35 o 
   5   4  15     5240.71     5159.84     79.73 o 
   6   4  15      453.63      446.49     33.98 o 
   7   4  15     3244.10     3161.10     75.58 o 
   8   4  15     1562.70     1544.59     76.59 o 
   9   4  15     1023.20     1039.91     61.67 o 
  10   4  15     3449.99     3572.87    105.32 o 
  11   4  15       67.54       37.68     37.01 o 
  12   4  15     1800.29     1768.77     85.18 o 
  13   4  15       79.44      116.52     61.12 o 
 -13   5  15     1305.41     1388.73     57.29 o 
 -12   5  15     3147.82     3052.92    118.93 o 
 -11   5  15      132.63      138.55     35.24 o 
 -10   5  15     4104.35     4125.39    105.62 o 
  -9   5  15     1314.19     1424.71     61.35 o 
  -8   5  15     5422.85     5408.74    103.55 o 
  -7   5  15     5663.49     5754.77    103.08 o 
  -6   5  15      950.46      999.92     41.73 o 
  -5   5  15     9826.19     9382.70    175.97 o 
  -4   5  15      201.26      171.76     30.32 o 
  -3   5  15     9868.85     9831.82    140.18 o 
  -2   5  15      906.85      955.69     29.98 o 
  -1   5  15     3674.85     3689.13     48.30 o 
   0   5  15        9.23        8.50     14.06 o 
   1   5  15     5899.22     5988.55     80.95 o 
   2   5  15      522.13      544.21     42.23 o 
   3   5  15     1625.90     1604.96     74.43 o 
   4   5  15     2820.93     2927.34     54.24 o 
   5   5  15      375.18      413.46     27.45 o 
   6   5  15     4492.61     4540.82     80.76 o 
   7   5  15      199.37      183.89     40.99 o 
   8   5  15     5541.49     5411.93    125.79 o 
   9   5  15     2733.89     2789.73     89.63 o 
  10   5  15     2364.08     2399.02     86.84 o 
  11   5  15     5291.27     5118.73    156.01 o 
  12   5  15       17.24      -57.68     57.68 o 
  13   5  15     2807.75     3201.57    154.77 o 
 -12   6  15      173.07      132.08     36.69 o 
 -11   6  15     2318.89     2211.58    136.37 o 
 -10   6  15       21.75       25.39     33.85 o 
  -9   6  15     3409.99     3549.87     80.55 o 
  -8   6  15     1033.45     1077.42    118.28 o 
  -7   6  15     3720.24     3674.36     92.71 o 
  -6   6  15     5212.26     5181.44    144.80 o 
  -5   6  15        2.74       -6.58     27.42 o 
  -4   6  15     5217.73     4974.15     75.01 o 
  -3   6  15        5.78      -30.38     34.72 o 
  -2   6  15     8805.98     8137.72    286.40 o 
  -1   6  15     1904.70     1843.08     31.01 o 
   0   6  15      405.23      382.13     20.38 o 
   1   6  15     2788.59     2858.98     46.57 o 
   2   6  15      868.60      887.70     28.14 o 
   3   6  15     2850.62     2930.47     55.67 o 
   4   6  15      304.05      291.06     25.61 o 
   5   6  15     6682.45     6633.60     98.32 o 
   6   6  15       83.04       84.71     23.79 o 
   7   6  15     4974.17     5001.66    126.19 o 
   8   6  15     1162.22     1320.73     74.57 o 
   9   6  15     3274.79     3198.86     89.70 o 
  10   6  15     3739.88     3659.94    108.06 o 
  11   6  15      123.39      163.68     51.94 o 
  12   6  15     2666.94     2715.10    123.20 o 
 -12   7  15      629.25      735.27     73.37 o 
 -11   7  15       15.02       20.24     28.97 o 
 -10   7  15      498.91      468.61     52.86 o 
  -9   7  15       67.34       74.61     28.43 o 
  -8   7  15      977.88      908.63     45.82 o 
  -7   7  15      161.41      154.22     27.94 o 
  -6   7  15     3170.12     3265.22    336.21 o 
  -5   7  15     3589.49     3548.17     64.24 o 
  -4   7  15     1087.65     1091.23     42.15 o 
  -3   7  15     5244.42     4791.78    208.98 o 
  -2   7  15       14.08       24.04     16.29 o 
  -1   7  15     2909.04     2890.74     54.72 o 
   0   7  15     2739.92     2773.72     74.24 o 
   1   7  15     3833.68     3811.96    109.99 o 
   2   7  15     6692.50     6554.83     94.36 o 
   3   7  15      130.57      146.76     19.55 o 
   4   7  15     5041.87     5355.26     86.89 o 
   5   7  15      303.06      319.92     31.96 o 
   6   7  15     3536.55     3641.38     89.61 o 
   7   7  15     1687.28     1786.42     52.16 o 
   8   7  15      706.15      974.21     56.41 o 
   9   7  15      971.53     1029.03     84.74 o 
  10   7  15      238.46      291.41     52.08 o 
  11   7  15      470.98      640.88     64.99 o 
 -11   8  15      371.89      465.76     99.58 o 
 -10   8  15        0.78       18.15     36.82 o 
  -9   8  15      423.25      382.95     32.46 o 
  -8   8  15        6.73        9.60     55.69 o 
  -7   8  15      308.43      372.39     39.21 o 
  -6   8  15       49.02       36.09     23.68 o 
  -5   8  15      935.62      966.46     33.32 o 
  -4   8  15     1824.02     1509.03     77.07 o 
  -3   8  15      159.98       92.62     17.53 o 
  -2   8  15     2836.02     2826.20     66.34 o 
  -1   8  15      705.32      696.51     45.66 o 
   0   8  15     2725.64     2739.77     56.18 o 
   1   8  15     3956.29     3859.78     68.51 o 
   2   8  15      993.17      924.65     32.93 o 
   3   8  15     4822.42     4688.18     77.54 o 
   4   8  15      262.98      241.70     44.61 o 
   5   8  15     3063.12     3282.21     76.47 o 
   6   8  15      628.48      648.67     55.83 o 
   7   8  15      337.33      425.41     53.55 o 
   8   8  15      948.18      921.19     44.58 o 
   9   8  15       71.68       93.57     50.07 o 
  10   8  15      468.27      575.36     59.79 o 
 -10   9  15      871.70      662.28    113.68 o 
  -9   9  15       95.96      189.04     81.52 o 
  -8   9  15      646.20      690.48    101.34 o 
  -7   9  15      565.84      686.00     66.97 o 
  -6   9  15       57.04       10.58     56.84 o 
  -5   9  15      216.83      188.11     42.28 o 
  -4   9  15      297.86      287.27     27.30 o 
  -3   9  15      361.50      385.63     19.09 o 
  -2   9  15     1330.89     1274.48     73.59 o 
  -1   9  15      126.96       70.71     26.05 o 
   0   9  15      455.46      462.55     34.37 o 
   1   9  15        1.57      -23.23     24.18 o 
   2   9  15      327.90      263.44     20.74 o 
   3   9  15      417.15      346.92     30.68 o 
   4   9  15       45.33       89.44     26.13 o 
   5   9  15      712.85      695.75     33.69 o 
   6   9  15     1327.01     1344.39     86.81 o 
   7   9  15        4.19      -22.09     26.39 o 
   8   9  15      801.91      914.04     46.53 o 
   9   9  15      366.19      307.55     79.10 o 
  -8  10  15      987.74     1341.76    134.40 o 
  -7  10  15        1.12       -9.70     64.78 o 
  -6  10  15      594.85      858.10    135.72 o 
  -5  10  15      121.06      174.37     51.14 o 
  -4  10  15      130.39      101.34     74.91 o 
  -3  10  15      621.43      663.08     33.67 o 
  -2  10  15       15.23       19.67     21.40 o 
  -1  10  15      257.18      248.34     26.59 o 
   0  10  15       51.49       83.61     29.67 o 
   1  10  15       29.13       33.03     34.63 o 
   2  10  15        1.00      -31.89     31.89 o 
   3  10  15       74.29       46.00     33.44 o 
   4  10  15      205.95      180.69     37.32 o 
   5  10  15        0.06       30.31     38.37 o 
   6  10  15       43.15        8.33     38.41 o 
   7  10  15      225.77      213.63     47.20 o 
   8  10  15        7.87       22.60     34.73 o 
  -6  11  15       25.38      -48.03     79.32 o 
  -5  11  15       21.00      103.11     63.01 o 
  -4  11  15       12.58       12.40     36.47 o 
  -3  11  15        3.44      -13.15     34.30 o 
  -2  11  15       34.09       12.58     23.30 o 
  -1  11  15       70.36       26.62     26.70 o 
   0  11  15       10.59       -5.03     33.05 o 
   1  11  15       31.14       90.15     38.01 o 
   2  11  15       24.81       -1.35     37.78 o 
   3  11  15      104.38      128.43     41.05 o 
   4  11  15       27.21       32.51     28.21 o 
   5  11  15      147.77      103.40     43.29 o 
   6  11  15       68.59       71.45     36.41 o 
  -3  12  15       77.19      103.55     90.33 o 
  -2  12  15       20.14       44.94     50.67 o 
  -1  12  15       46.86       91.89     28.70 o 
   0  12  15        0.03       -6.63     33.26 o 
   1  12  15       16.52       -3.22     43.71 o 
   2  12  15       84.86       99.54     43.19 o 
   3  12  15       33.07      -43.97     43.97 o 
 -14   0  16      746.34      664.93    114.57 o 
 -13   0  16      944.12     1113.06    122.06 o 
 -12   0  16     1428.66     1390.19     45.45 o 
 -11   0  16      327.65      313.46     30.67 o 
 -10   0  16     1111.02     1032.65    123.82 o 
  -9   0  16     2077.56     1932.89     76.40 o 
  -8   0  16     3492.38     3347.02    101.64 o 
  -7   0  16      543.64      629.61     25.64 o 
  -6   0  16     2061.08     2144.10     79.13 o 
  -5   0  16       45.32       58.21     15.76 o 
  -4   0  16     8542.23     8591.18    181.13 o 
  -3   0  16     4343.83     4617.69     98.77 o 
  -2   0  16    22228.19    22950.69    337.37 o 
  -1   0  16    21813.78    21474.94    360.73 o 
   0   0  16      331.62      279.66     29.69 o 
   1   0  16    20365.93    21169.57    324.23 o 
   2   0  16     5335.84     5232.08    118.07 o 
   3   0  16     7352.51     7248.59    130.54 o 
   4   0  16     8650.31     9059.05    167.67 o 
   5   0  16     1144.83     1224.61     99.51 o 
   6   0  16     6408.33     6117.66    138.21 o 
   7   0  16     3100.97     3197.10    104.62 o 
   8   0  16     2362.67     2244.20     95.03 o 
   9   0  16     2671.17     2911.57    118.78 o 
  10   0  16      131.04      195.98    111.26 o 
  11   0  16     1975.03     2211.21    163.30 o 
  12   0  16       15.96       61.47    113.40 o 
  13   0  16     1061.65     1321.71    122.32 o 
  14   0  16       97.31       78.00    106.19 o 
 -14   1  16     1372.81     1527.43    180.88 o 
 -13   1  16      345.27      418.76     36.50 o 
 -12   1  16     1433.00     1496.63     84.85 o 
 -11   1  16      426.41      460.90     27.20 o 
 -10   1  16     2320.31     2274.15     78.55 o 
  -9   1  16     5916.93     6071.36     96.57 o 
  -8   1  16       12.98       10.32      8.98 o 
  -7   1  16     5771.91     6157.12    116.10 o 
  -6   1  16      146.93      127.75     14.27 o 
  -5   1  16     4567.33     4695.17     75.83 o 
  -4   1  16     4590.02     4694.63     63.80 o 
  -3   1  16     5828.49     5912.88     62.91 o 
  -2   1  16     7740.42     7645.52     65.76 o 
  -1   1  16     1718.87     1620.16     33.97 o 
   0   1  16     8079.75     8311.91     89.49 o 
   1   1  16      778.36      803.82     23.12 o 
   2   1  16     8094.44     7910.92    106.73 o 
   3   1  16     3991.79     4158.64     74.78 o 
   4   1  16     5145.92     5136.26     91.35 o 
   5   1  16     7366.94     7340.40    106.49 o 
   6   1  16      901.54      743.52     42.80 o 
   7   1  16     4060.35     3987.04     82.23 o 
   8   1  16       60.40       78.52     30.42 o 
   9   1  16     2680.54     2707.55    102.05 o 
  10   1  16      876.34      910.81     67.86 o 
  11   1  16     1619.40     1675.66     84.02 o 
  12   1  16     1427.82     1477.21     93.17 o 
  13   1  16      374.93      378.31     70.81 o 
 -14   2  16        5.90       -8.10     28.04 o 
 -13   2  16     1621.23     1663.67     72.82 o 
 -12   2  16      322.73      388.79     34.71 o 
 -11   2  16     3370.87     3410.04    116.01 o 
 -10   2  16     5928.46     4924.67    419.62 o 
  -9   2  16       55.24       28.94     30.53 o 
  -8   2  16     5277.97     5124.07    107.13 o 
  -7   2  16     1210.80     1230.50     71.41 o 
  -6   2  16     4579.12     4763.39     66.32 o 
  -5   2  16     6490.98     6090.31     90.86 o 
  -4   2  16      937.93      875.60     29.20 o 
  -3   2  16     6272.93     6460.69     82.20 o 
  -2   2  16       63.67       54.91     18.53 o 
  -1   2  16     2984.00     2813.52     40.14 o 
   0   2  16     1198.31     1271.05     24.99 o 
   1   2  16     2383.83     2770.56     42.59 o 
   2   2  16      553.95      502.52     28.64 o 
   3   2  16      411.13      433.17     32.27 o 
   4   2  16      998.45      999.90     62.24 o 
   5   2  16     1792.90     1835.64     51.59 o 
   6   2  16     1584.01     1601.24     68.71 o 
   7   2  16     1938.26     1869.36     53.82 o 
   8   2  16     4477.88     4467.34     86.68 o 
   9   2  16       16.06       -5.58     39.89 o 
  10   2  16     3571.03     3550.95     97.52 o 
  11   2  16      527.25      582.24     57.47 o 
  12   2  16     1418.65     1516.63     82.17 o 
  13   2  16     2956.68     2930.58    159.49 o 
 -13   3  16      195.56      216.08     41.07 o 
 -12   3  16     1030.71     1078.80     92.28 o 
 -11   3  16      768.96      631.68    126.24 o 
 -10   3  16      376.92      439.02     39.08 o 
  -9   3  16     2815.11     2882.86     79.30 o 
  -8   3  16        3.83       -0.21     22.18 o 
  -7   3  16     3210.45     3355.30     93.76 o 
  -6   3  16      492.75      547.06     35.45 o 
  -5   3  16     1387.33     1445.67     58.19 o 
  -4   3  16     1952.79     1940.19     45.00 o 
  -3   3  16     3206.49     3249.73     61.07 o 
  -2   3  16     5572.29     5553.42     75.87 o 
  -1   3  16      676.16      679.84     24.51 o 
   0   3  16     3285.13     3288.18     46.92 o 
   1   3  16     1133.45     1052.08     52.84 o 
   2   3  16     3716.69     3856.15     64.50 o 
   3   3  16      501.88      508.40     57.66 o 
   4   3  16     2465.15     2467.27     60.10 o 
   5   3  16     1503.54     1447.91     57.60 o 
   6   3  16      198.05      171.17     37.21 o 
   7   3  16     2243.54     2296.54     61.59 o 
   8   3  16       57.67       27.59     28.10 o 
   9   3  16     3979.16     3791.90    107.33 o 
  10   3  16       68.10      100.95     40.77 o 
  11   3  16      582.68      662.15     55.79 o 
  12   3  16      721.85      873.87     68.40 o 
  13   3  16      286.16      324.42     72.16 o 
 -13   4  16       52.89       36.12     35.55 o 
 -12   4  16      218.00      242.54     55.64 o 
 -11   4  16      227.38      278.74     37.31 o 
 -10   4  16        8.31       13.99     36.89 o 
  -9   4  16       70.35       65.01     28.44 o 
  -8   4  16       67.72       65.48     24.92 o 
  -7   4  16       16.14      -21.79     63.01 o 
  -6   4  16      124.80      140.92     28.86 o 
  -5   4  16      332.39      335.90     26.72 o 
  -4   4  16      410.38      428.62     44.23 o 
  -3   4  16      609.37      612.22     55.08 o 
  -2   4  16     3405.98     3656.35     86.48 o 
  -1   4  16     5855.30     5461.51    103.37 o 
   0   4  16      590.89      604.30     30.28 o 
   1   4  16      493.16      574.49     22.04 o 
   2   4  16     3021.71     2847.52     86.20 o 
   3   4  16     3978.06     3728.05     66.19 o 
   4   4  16     3583.00     3512.74     75.34 o 
   5   4  16       45.69      -16.28     22.54 o 
   6   4  16     3031.72     2958.52     76.63 o 
   7   4  16     2225.39     2301.95     61.06 o 
   8   4  16      599.84      603.55     82.15 o 
   9   4  16      167.97      167.73     40.44 o 
  10   4  16        0.58       18.62     33.17 o 
  11   4  16      232.58      269.06     51.53 o 
  12   4  16       13.58        6.95     52.34 o 
  13   4  16       17.36        0.29     43.69 o 
 -12   5  16       16.87        7.06     34.29 o 
 -11   5  16       47.40       17.87     31.99 o 
 -10   5  16      333.09      262.36     60.25 o 
  -9   5  16        0.20      -18.83     25.61 o 
  -8   5  16        2.86       -1.74     22.58 o 
  -7   5  16        0.75        1.40     21.48 o 
  -6   5  16      293.07      295.10     32.48 o 
  -5   5  16      229.87      268.34     25.25 o 
  -4   5  16      270.91      347.06     55.73 o 
  -3   5  16       19.03       27.80     25.54 o 
  -2   5  16       10.95       14.99     19.44 o 
  -1   5  16      200.86      203.56     16.81 o 
   0   5  16      742.21      738.61     40.70 o 
   1   5  16      854.86      935.62     35.68 o 
   2   5  16     1309.82     1238.39     31.30 o 
   3   5  16     1135.95     1214.50     36.22 o 
   4   5  16       29.20       31.17     21.45 o 
   5   5  16       69.32       58.85     23.18 o 
   6   5  16      250.99      304.96     34.97 o 
   7   5  16       10.91       33.70     24.17 o 
   8   5  16        4.32      -13.40     26.52 o 
   9   5  16        1.55      -21.01     38.30 o 
  10   5  16       18.17       26.17     42.83 o 
  11   5  16       26.12      -39.68     39.68 o 
  12   5  16        0.00       32.09     68.34 o 
 -12   6  16       44.99       49.23     42.66 o 
 -11   6  16       10.15       46.02     31.32 o 
 -10   6  16       97.11       75.61     33.38 o 
  -9   6  16       84.47       77.16     27.30 o 
  -8   6  16      145.90      112.19     40.41 o 
  -7   6  16      349.73      343.71     50.99 o 
  -6   6  16       38.58       10.23     37.23 o 
  -5   6  16      274.67      254.28     26.78 o 
  -4   6  16      977.62     1075.23     39.35 o 
  -3   6  16       35.21       54.21     18.42 o 
  -2   6  16     2791.29     2440.78    140.46 o 
  -1   6  16     1499.37     1589.46     33.53 o 
   0   6  16      423.85      418.12     20.69 o 
   1   6  16     4660.88     4552.23     63.65 o 
   2   6  16      231.41      216.29     23.00 o 
   3   6  16     1917.85     1937.91     44.26 o 
   4   6  16     2174.61     2182.16     54.10 o 
   5   6  16        1.33      -20.48     20.48 o 
   6   6  16     1340.58     1342.12     48.74 o 
   7   6  16      236.24      203.01     34.50 o 
   8   6  16      172.18      154.22     34.45 o 
   9   6  16      167.99       86.89     45.93 o 
  10   6  16        4.76      -12.47     34.69 o 
  11   6  16       32.81       14.11     36.51 o 
  12   6  16       91.62       75.25     68.53 o 
 -11   7  16      174.63      148.24     49.99 o 
 -10   7  16       88.72       68.54     29.20 o 
  -9   7  16       38.76       27.12     26.94 o 
  -8   7  16       22.74       31.81     29.32 o 
  -7   7  16      120.45      126.13     51.55 o 
  -6   7  16       64.23      153.85     30.83 o 
  -5   7  16      749.37      847.78     37.99 o 
  -4   7  16        0.57        9.60     16.46 o 
  -3   7  16     1114.02     1156.36     68.83 o 
  -2   7  16      187.54      225.73     46.32 o 
  -1   7  16      130.39      158.03     26.66 o 
   0   7  16     3163.97     3000.30     50.90 o 
   1   7  16      111.09      123.05     16.13 o 
   2   7  16     2071.56     2037.53     46.09 o 
   3   7  16     2261.80     2368.73     58.24 o 
   4   7  16      123.95      121.77     29.88 o 
   5   7  16     3688.33     3666.17     73.70 o 
   6   7  16      120.22       84.89     24.63 o 
   7   7  16      841.75      822.92     49.63 o 
   8   7  16      156.28      106.01     35.85 o 
   9   7  16      350.57      259.94     41.79 o 
  10   7  16      721.63      840.57     61.97 o 
  11   7  16      100.47      149.01     55.96 o 
 -10   8  16     1357.78     1694.27    132.19 o 
  -9   8  16      275.64      231.77    120.74 o 
  -8   8  16     2044.79     1959.45    149.57 o 
  -7   8  16      156.65      130.49     35.40 o 
  -6   8  16     1913.98     1833.03     91.09 o 
  -5   8  16     1374.85     1338.95     72.25 o 
  -4   8  16      409.37      495.17     66.44 o 
  -3   8  16      459.82      389.26     19.12 o 
  -2   8  16      210.53      217.63     25.51 o 
  -1   8  16     1526.40     1607.20     39.58 o 
   0   8  16      190.37      161.47     23.51 o 
   1   8  16       21.84       40.29     15.56 o 
   2   8  16      268.22      196.62     25.42 o 
   3   8  16      235.39      203.81     30.18 o 
   4   8  16      399.08      418.42     26.29 o 
   5   8  16      916.97      894.86     76.84 o 
   6   8  16      633.86      656.85     46.76 o 
   7   8  16      954.68      968.64     43.95 o 
   8   8  16      945.59     1058.01     58.82 o 
   9   8  16       16.00       55.27     34.85 o 
  10   8  16     1098.84     1199.17     82.74 o 
  -9   9  16     2479.20     2648.26    174.49 o 
  -8   9  16      140.97       20.27     65.22 o 
  -7   9  16     2485.26     2605.95    158.63 o 
  -6   9  16      869.07     1082.94     68.27 o 
  -5   9  16     1244.91     1364.66    113.68 o 
  -4   9  16     1618.72     1728.27    111.15 o 
  -3   9  16      169.42      164.27     47.30 o 
  -2   9  16     1992.62     1887.08    114.80 o 
  -1   9  16       47.03       54.89     22.12 o 
   0   9  16     1119.31     1202.35     76.60 o 
   1   9  16       17.82       37.19     38.61 o 
   2   9  16      327.28      356.49     17.95 o 
   3   9  16        8.01       12.10     18.13 o 
   4   9  16      638.54      648.58     30.54 o 
   5   9  16      165.72      155.81     29.31 o 
   6   9  16      325.82      283.69     33.74 o 
   7   9  16      931.27     1002.33    114.33 o 
   8   9  16      100.01      144.08     38.00 o 
   9   9  16     1334.21     1538.46    102.08 o 
  -7  10  16        6.99       24.60     48.89 o 
  -6  10  16     2341.27     2253.49    115.18 o 
  -5  10  16      392.63      474.68     63.80 o 
  -4  10  16     1576.96     1600.23     89.59 o 
  -3  10  16      788.69      923.53     91.27 o 
  -2  10  16      997.82     1111.37     69.87 o 
  -1  10  16     3250.61     3162.35    101.93 o 
   0  10  16       89.50       67.38     33.88 o 
   1  10  16     4838.45     4935.57    131.18 o 
   2  10  16      962.57      933.75     57.49 o 
   3  10  16     1684.19     1681.29     59.06 o 
   4  10  16     2192.41     2168.01     68.97 o 
   5  10  16      145.51      176.70     39.10 o 
   6  10  16     1775.80     1840.15     69.89 o 
   7  10  16       20.44       49.66     41.46 o 
  -5  11  16     1645.10     1703.07    156.86 o 
  -4  11  16      239.72      259.90     56.85 o 
  -3  11  16     1121.30     1142.55    121.92 o 
  -2  11  16     1940.10     1989.78     92.61 o 
  -1  11  16      245.58      250.45     54.89 o 
   0  11  16     3483.72     3488.85    100.71 o 
   1  11  16      198.63      217.34     61.97 o 
   2  11  16     2864.87     2840.73    116.93 o 
   3  11  16     1572.55     1640.59     66.45 o 
   4  11  16      457.21      434.03     53.29 o 
   5  11  16     2088.37     2001.22    111.81 o 
   0  12  16        8.41      115.45     88.13 o 
 -13   1  17      181.06      164.66     67.20 o 
 -12   1  17      204.05       89.13     27.02 o 
 -11   1  17     1354.13     1384.42     59.94 o 
 -10   1  17      234.68      184.78     22.20 o 
  -9   1  17     2283.41     2035.35     63.14 o 
  -8   1  17      644.33      698.46     67.00 o 
  -7   1  17        1.25       11.92     16.67 o 
  -6   1  17     4433.57     4548.77    133.43 o 
  -5   1  17     1806.93     1805.58     35.08 o 
  -4   1  17     2114.79     2118.48     40.04 o 
  -3   1  17     7075.75     7028.24     76.01 o 
  -2   1  17     2276.07     2276.36     37.70 o 
  -1   1  17     2613.53     2751.53     53.44 o 
   0   1  17      492.12      471.59     26.29 o 
   1   1  17      209.13      272.67     26.09 o 
   2   1  17      254.17      297.54     25.32 o 
   3   1  17       14.61       46.19     21.86 o 
   4   1  17      211.08      231.71     27.29 o 
   5   1  17       36.88       13.78     21.99 o 
   6   1  17      830.29      928.74     79.68 o 
   7   1  17      377.45      481.49     39.23 o 
   8   1  17      246.29      286.45     36.99 o 
   9   1  17      671.19      617.33     53.59 o 
  10   1  17      765.18      822.87     50.98 o 
  11   1  17      105.50      122.09     42.46 o 
  12   1  17      827.05      872.31     68.79 o 
  13   1  17      159.27      123.17     48.87 o 
 -13   2  17        1.75      -19.06     42.55 o 
 -12   2  17      841.35      917.49     61.98 o 
 -11   2  17       49.02       94.47     32.24 o 
 -10   2  17      966.68     1124.08     85.48 o 
  -9   2  17      486.02      538.21     56.27 o 
  -8   2  17      540.20      545.65     33.92 o 
  -7   2  17     2104.81     2149.02     59.52 o 
  -6   2  17      104.06      103.06     16.36 o 
  -5   2  17     3313.46     3302.95     60.82 o 
  -4   2  17      931.75      996.65     34.00 o 
  -3   2  17     2495.56     2713.32     51.32 o 
  -2   2  17     2783.59     2739.02     44.66 o 
  -1   2  17      146.40      192.09     17.20 o 
   0   2  17     3111.81     3278.58     39.26 o 
   1   2  17       10.25       57.13     26.45 o 
   2   2  17     4829.83     4758.57     67.34 o 
   3   2  17       18.63       45.41     20.34 o 
   4   2  17     1183.91     1142.28     38.26 o 
   5   2  17       63.05       71.29     24.64 o 
   6   2  17      912.10      879.02     40.69 o 
   7   2  17     1598.30     1747.68     68.26 o 
   8   2  17        2.38       12.38     26.97 o 
   9   2  17      147.82      114.48     35.90 o 
  10   2  17       65.08       -0.43     33.25 o 
  11   2  17      333.23      344.95     56.27 o 
  12   2  17      174.03      190.57     56.49 o 
  13   2  17      477.36      585.88    111.31 o 
 -13   3  17     1483.77     1697.12    165.09 o 
 -12   3  17      418.95      468.69     55.01 o 
 -11   3  17      421.10      460.13     50.42 o 
 -10   3  17      272.41      320.13     52.90 o 
  -9   3  17       44.43      101.02     27.58 o 
  -8   3  17       45.21       27.77     26.62 o 
  -7   3  17      324.44      280.84     34.82 o 
  -6   3  17      962.43     1014.59     34.75 o 
  -5   3  17      180.66      168.09     21.82 o 
  -4   3  17     2735.14     2745.73     52.96 o 
  -3   3  17       43.23       43.10     18.94 o 
  -2   3  17     5663.20     5567.02    203.45 o 
  -1   3  17     1290.02     1338.34     26.03 o 
   0   3  17     1628.51     1648.67     28.57 o 
   1   3  17     4598.08     4873.65     60.03 o 
   2   3  17       22.14       47.70     18.70 o 
   3   3  17    15634.91    15793.87    200.28 o 
   4   3  17      769.03      822.53     45.46 o 
   5   3  17     6303.26     6197.18    147.96 o 
   6   3  17     5546.98     5433.63    111.12 o 
   7   3  17      353.44      326.51     36.32 o 
   8   3  17     3997.92     3997.75     95.08 o 
   9   3  17      153.68      153.86     33.56 o 
  10   3  17      827.26      886.93     61.51 o 
  11   3  17      751.91      950.49     77.02 o 
  12   3  17      576.33      553.77     73.31 o 
  13   3  17      343.69      424.11     67.90 o 
 -13   4  17        0.26       19.03     39.10 o 
 -12   4  17      774.12      967.48     93.61 o 
 -11   4  17      336.59      328.22     49.42 o 
 -10   4  17      784.15      823.13     48.31 o 
  -9   4  17      976.18     1060.70     94.53 o 
  -8   4  17      372.76      394.16     35.26 o 
  -7   4  17     2953.47     3126.08     79.20 o 
  -6   4  17      386.40      381.27     30.48 o 
  -5   4  17     4649.47     4478.30    102.95 o 
  -4   4  17      127.08      145.20     22.58 o 
  -3   4  17     4742.77     4826.96     89.36 o 
  -2   4  17      903.28      865.21     27.39 o 
  -1   4  17     1695.12     1451.02     45.49 o 
   0   4  17      624.05      703.34     19.12 o 
   1   4  17     6085.53     6177.18     80.74 o 
   2   4  17     6847.44     6743.29    103.08 o 
   3   4  17     1550.94     1504.13     41.44 o 
   4   4  17     7518.34     7472.14    142.39 o 
   5   4  17     4150.66     4196.14     71.79 o 
   6   4  17     2116.41     2059.09     59.38 o 
   7   4  17     4445.18     4499.94     94.52 o 
   8   4  17        1.43      -26.78     26.78 o 
   9   4  17     2643.49     2755.78     86.32 o 
  10   4  17      436.20      388.51     53.80 o 
  11   4  17     1881.97     1858.43     96.82 o 
  12   4  17      590.30      690.59     61.85 o 
 -12   5  17       19.91       14.66     47.33 o 
 -11   5  17     1781.20     1880.27     83.21 o 
 -10   5  17      479.69      601.75     90.73 o 
  -9   5  17     1983.81     2069.63     62.14 o 
  -8   5  17     3967.02     3870.19     98.17 o 
  -7   5  17     1506.49     1429.62     57.06 o 
  -6   5  17    10453.26    10305.48    159.60 o 
  -5   5  17      968.39      963.14     36.05 o 
  -4   5  17     5148.86     5057.65    139.17 o 
  -3   5  17     2577.19     2425.16     57.27 o 
  -2   5  17     2082.36     2163.11     54.15 o 
  -1   5  17     4173.45     3907.77    137.93 o 
   0   5  17       69.47       54.41     15.45 o 
   1   5  17     2212.54     2135.47     40.76 o 
   2   5  17      108.57      135.25     19.78 o 
   3   5  17      576.20      687.91     38.69 o 
   4   5  17      617.18      645.70     34.65 o 
   5   5  17     2059.77     2046.50     73.80 o 
   6   5  17     1403.19     1393.18     52.37 o 
   7   5  17      708.14      687.93     70.86 o 
   8   5  17     1305.81     1372.30     82.18 o 
   9   5  17      293.89      240.19     37.46 o 
  10   5  17     4148.47     4270.83    113.39 o 
  11   5  17       73.56       92.99     49.13 o 
  12   5  17     2564.87     2759.97    103.18 o 
 -11   6  17      202.48      228.44     46.52 o 
 -10   6  17     1898.77     1909.17     85.72 o 
  -9   6  17     1524.80     1359.09     73.64 o 
  -8   6  17     1366.96     1283.77     52.90 o 
  -7   6  17     4433.03     4224.23    108.80 o 
  -6   6  17       22.05       21.99     18.85 o 
  -5   6  17     4282.93     4029.34     82.21 o 
  -4   6  17     1567.23     1560.42     56.37 o 
  -3   6  17     2249.24     2403.99     49.42 o 
  -2   6  17     2798.05     2717.19     70.22 o 
  -1   6  17        7.76       21.64     14.07 o 
   0   6  17     2350.14     2222.73     39.18 o 
   1   6  17      300.74      343.93     23.68 o 
   2   6  17     4019.41     3878.11     70.15 o 
   3   6  17       92.74      133.32     27.20 o 
   4   6  17     3273.14     3311.15     73.12 o 
   5   6  17      451.02      565.54     64.73 o 
   6   6  17     1676.90     1667.74     71.14 o 
   7   6  17     2278.78     2452.29     64.33 o 
   8   6  17      642.65      604.98     45.88 o 
   9   6  17     1922.41     2056.33     64.58 o 
  10   6  17       73.53       36.15     33.23 o 
  11   6  17     2249.04     2117.57    157.79 o 
 -11   7  17      288.34      174.53     82.18 o 
 -10   7  17      446.22      493.81    135.40 o 
  -9   7  17      167.37      163.06     42.98 o 
  -8   7  17      984.15     1036.37    154.66 o 
  -7   7  17      107.75      129.62     24.03 o 
  -6   7  17     1253.75     1164.90     49.60 o 
  -5   7  17       68.52       61.41     19.89 o 
  -4   7  17     1817.57     1857.23     46.11 o 
  -3   7  17        8.94        0.45     55.98 o 
  -2   7  17     3275.90     2926.64    165.32 o 
  -1   7  17     1059.38     1121.21     51.18 o 
   0   7  17     1537.39     1572.86     57.21 o 
   1   7  17     4493.80     4295.46     62.98 o 
   2   7  17      817.65      750.25     44.62 o 
   3   7  17     7377.75     7304.81    108.95 o 
   4   7  17     1646.65     1726.14     64.44 o 
   5   7  17     1685.77     1655.98     53.38 o 
   6   7  17     3029.30     3016.09     68.75 o 
   7   7  17      281.13      270.26     32.37 o 
   8   7  17     2555.73     2716.99     95.44 o 
   9   7  17      122.22      141.75     40.60 o 
  10   7  17      944.24     1045.43     63.13 o 
 -10   8  17      107.51      159.51     75.79 o 
  -9   8  17      203.88      199.61     74.47 o 
  -8   8  17       46.24       86.16     78.44 o 
  -7   8  17      194.72      150.30     23.79 o 
  -6   8  17       22.88       -5.05     24.68 o 
  -5   8  17      441.15      623.44     57.58 o 
  -4   8  17       49.33       94.46     37.74 o 
  -3   8  17      935.90     1055.29    120.78 o 
  -2   8  17      355.30      301.98     16.49 o 
  -1   8  17     1749.41     1844.43     64.45 o 
   0   8  17     2374.59     2390.40     72.46 o 
   1   8  17      874.28      853.23     56.50 o 
   2   8  17     4779.19     4665.26     87.91 o 
   3   8  17      162.56      149.64     24.49 o 
   4   8  17     1821.48     2063.83     59.53 o 
   5   8  17      620.58      684.72     33.86 o 
   6   8  17     1312.37     1259.63     49.09 o 
   7   8  17     1418.04     1546.61     63.91 o 
   8   8  17        2.69      -28.40     28.40 o 
   9   8  17     1016.10     1236.92     58.11 o 
  -8   9  17      829.42      983.52    115.45 o 
  -7   9  17       12.65      -32.53     46.10 o 
  -6   9  17      391.35      599.64    209.09 o 
  -5   9  17      353.44      366.48     88.84 o 
  -4   9  17      284.94      180.66     71.39 o 
  -3   9  17     1253.93     1326.83    180.94 o 
  -2   9  17        0.44      -16.54     36.48 o 
  -1   9  17      942.25      960.08     63.83 o 
   0   9  17       27.75        3.76     24.42 o 
   1   9  17      571.84      703.04     98.52 o 
   2   9  17      131.90      142.75     28.06 o 
   3   9  17       64.22       59.34     16.97 o 
   4   9  17        1.33        9.58     20.30 o 
   5   9  17      283.12      319.55     39.64 o 
   6   9  17      105.38      155.38     29.77 o 
   7   9  17      133.71      112.68     36.49 o 
   8   9  17      228.35      231.86     35.08 o 
  -7  10  17      572.10      705.03     77.70 o 
  -6  10  17        9.01      -12.34     64.33 o 
  -5  10  17      187.57      295.40     58.97 o 
  -4  10  17      461.68      484.45     75.62 o 
  -3  10  17        2.48       -4.10     34.12 o 
  -2  10  17      308.38      308.78     56.04 o 
  -1  10  17        6.35      -13.79     39.23 o 
   0  10  17      200.73      217.07     43.32 o 
   1  10  17      350.75      282.80     42.60 o 
   2  10  17      149.14      198.85     36.96 o 
   3  10  17      120.37       97.02     30.87 o 
   4  10  17      345.13      323.13     47.17 o 
   5  10  17       20.96       70.94     39.15 o 
   6  10  17        7.85       30.28     36.31 o 
  -4  11  17       36.74       60.25     55.29 o 
  -3  11  17       36.77       18.46     58.16 o 
  -2  11  17       33.02       66.84     41.22 o 
  -1  11  17       46.67       34.24     96.45 o 
   0  11  17       29.39      -20.86     39.69 o 
   1  11  17       14.08       22.08     44.57 o 
   2  11  17       51.45       21.90     46.45 o 
   3  11  17        2.82      -33.06     33.06 o 
   4  11  17       93.21       69.86     35.45 o 
 -13   0  18     1392.13     1711.45    144.09 o 
 -12   0  18       26.37      -49.35     67.42 o 
 -11   0  18     1176.83     1350.12    115.89 o 
 -10   0  18      266.33      178.43     66.98 o 
  -9   0  18     1202.63     1157.06     70.33 o 
  -8   0  18     5743.82     5731.08    275.62 o 
  -7   0  18      590.19      654.16     22.27 o 
  -6   0  18      228.35      264.17     18.96 o 
  -5   0  18     1644.43     1655.64     54.46 o 
  -4   0  18     3437.16     3836.90     65.07 o 
  -3   0  18      157.98      238.08     32.53 o 
  -2   0  18    13908.70    13459.99    178.22 o 
  -1   0  18       27.25      121.22     34.07 o 
   0   0  18     9677.96     9624.58    175.29 o 
   1   0  18     6678.79     6527.28    155.56 o 
   2   0  18     2929.29     2975.99     84.36 o 
   3   0  18     2451.76     2573.66     77.33 o 
   4   0  18      283.08      305.45     80.20 o 
   5   0  18     9146.47     8731.76    190.17 o 
   6   0  18     1708.08     1692.89     96.26 o 
   7   0  18     5068.76     5194.15    171.22 o 
   8   0  18     6477.24     6343.40    178.92 o 
   9   0  18      278.72      260.12     82.18 o 
  10   0  18     7186.91     7129.29    194.47 o 
  11   0  18       99.92       95.19     52.88 o 
  12   0  18     2357.14     2345.03    118.92 o 
  13   0  18      475.21      452.20     78.39 o 
 -13   1  18      272.10      309.83     63.76 o 
 -12   1  18     1620.77     1781.70    134.18 o 
 -11   1  18       45.55       54.03     28.35 o 
 -10   1  18     2138.57     1961.06    162.59 o 
  -9   1  18     1776.93     1573.90     77.92 o 
  -8   1  18      937.61     1134.28    161.41 o 
  -7   1  18     1938.10     1883.36    103.88 o 
  -6   1  18     1361.79     1390.25     38.74 o 
  -5   1  18     4554.24     4784.72     69.42 o 
  -4   1  18       24.83       17.32     14.67 o 
  -3   1  18     6417.62     6421.06     79.14 o 
  -2   1  18       39.02       41.83     11.40 o 
  -1   1  18     4870.38     5120.18     66.63 o 
   0   1  18     2176.73     2241.05     37.30 o 
   1   1  18     2946.66     3046.94     49.35 o 
   2   1  18     7063.55     7090.48     97.13 o 
   3   1  18       85.74       70.27     24.50 o 
   4   1  18     6400.84     6294.22     94.29 o 
   5   1  18       27.24       29.50     25.77 o 
   6   1  18     3977.42     3936.86     76.63 o 
   7   1  18     1269.36     1284.47     62.39 o 
   8   1  18     1448.83     1402.21     68.66 o 
   9   1  18     3844.25     3894.62    107.10 o 
  10   1  18      339.00      406.01     46.62 o 
  11   1  18     2410.11     2469.26     85.29 o 
  12   1  18        0.90       64.37     43.04 o 
  13   1  18     1334.05     1453.36    115.44 o 
 -13   2  18      480.91      409.21     69.87 o 
 -12   2  18      566.23      610.66     48.03 o 
 -11   2  18     1302.06     1378.68     63.92 o 
 -10   2  18      444.23      461.83     39.70 o 
  -9   2  18     5320.19     5350.91    108.78 o 
  -8   2  18     1205.35     1076.97     38.00 o 
  -7   2  18     4773.88     4916.28     83.46 o 
  -6   2  18     5152.34     5083.04     71.59 o 
  -5   2  18      938.03      824.56     29.67 o 
  -4   2  18     9107.95     9228.71    128.49 o 
  -3   2  18      182.62      219.19     36.27 o 
  -2   2  18     7910.60     7787.74     94.96 o 
  -1   2  18     4715.03     5042.49     62.80 o 
   0   2  18      165.63      193.55     17.33 o 
   1   2  18     4027.51     4055.18     82.88 o 
   2   2  18        9.20       34.77     19.87 o 
   3   2  18     4764.93     4629.16     68.45 o 
   4   2  18        2.52       -4.28     23.62 o 
   5   2  18     1120.20      971.61     57.54 o 
   6   2  18      132.00      117.00     26.05 o 
   7   2  18     1668.45     1601.10     61.14 o 
   8   2  18       16.64        7.99     28.58 o 
   9   2  18     3715.33     3707.69     95.20 o 
  10   2  18     1953.50     2106.93     73.57 o 
  11   2  18      533.72      503.37     53.29 o 
  12   2  18     1048.60     1137.88     98.96 o 
 -12   3  18      799.82      948.42     72.85 o 
 -11   3  18       43.88        3.29     38.75 o 
 -10   3  18     1144.30     1237.63     63.24 o 
  -9   3  18      153.10      113.89     54.89 o 
  -8   3  18     1633.13     1696.19     51.79 o 
  -7   3  18      668.47      714.80     38.10 o 
  -6   3  18     1722.18     1739.65     41.01 o 
  -5   3  18     2182.38     2257.15     67.67 o 
  -4   3  18      159.91      198.32     35.36 o 
  -3   3  18     3782.66     3714.41     72.67 o 
  -2   3  18      420.36      462.11     27.59 o 
  -1   3  18     2864.45     2817.00     74.71 o 
   0   3  18     3587.54     3750.76     48.05 o 
   1   3  18       28.19       50.15     17.92 o 
   2   3  18     2020.14     2060.51     51.11 o 
   3   3  18      760.38      755.96     41.02 o 
   4   3  18     1368.79     1354.32     51.08 o 
   5   3  18        4.53       -1.64     26.12 o 
   6   3  18     1506.28     1509.54     50.88 o 
   7   3  18      376.41      364.94     45.20 o 
   8   3  18      883.40      873.01     52.66 o 
   9   3  18       32.02       45.60     30.14 o 
  10   3  18      399.24      398.18     42.67 o 
  11   3  18      448.23      476.49     50.21 o 
  12   3  18        2.08      -15.08     47.35 o 
 -12   4  18       24.42       31.75     58.22 o 
 -11   4  18      374.35      332.76     48.45 o 
 -10   4  18      781.72      850.57     53.59 o 
  -9   4  18       41.42       59.40     27.47 o 
  -8   4  18       37.44       74.79     30.17 o 
  -7   4  18      222.59      195.76     26.08 o 
  -6   4  18       90.02      130.72     21.18 o 
  -5   4  18       22.93       17.73     20.45 o 
  -4   4  18        2.19       -2.14     17.85 o 
  -3   4  18       17.48        1.22     20.79 o 
  -2   4  18      221.08      194.55     22.89 o 
  -1   4  18       53.73       50.44     13.96 o 
   0   4  18     3711.17     3792.49     44.78 o 
   1   4  18      455.99      430.44     32.82 o 
   2   4  18     2148.91     2090.87     47.48 o 
   3   4  18     5266.80     5279.42     84.00 o 
   4   4  18     1186.23     1224.47     47.28 o 
   5   4  18     3802.57     3506.69     77.15 o 
   6   4  18      347.41      323.41     31.02 o 
   7   4  18     1438.45     1393.50     86.15 o 
   8   4  18     1686.58     1762.22     90.45 o 
   9   4  18       89.83       82.58     31.83 o 
  10   4  18      640.90      707.27     54.42 o 
  11   4  18      260.01      322.44     50.40 o 
  12   4  18       56.58       13.06     40.23 o 
 -12   5  18        3.94       75.07     47.44 o 
 -11   5  18      260.10      200.49     56.70 o 
 -10   5  18        0.25       39.47     33.61 o 
  -9   5  18       16.23      -16.25     35.27 o 
  -8   5  18        0.91       12.01     23.62 o 
  -7   5  18        1.83       -5.28     20.47 o 
  -6   5  18        1.85      -10.47     30.65 o 
  -5   5  18      279.00      293.17     28.13 o 
  -4   5  18       40.75       45.02     22.14 o 
  -3   5  18        2.47       35.68     20.72 o 
  -2   5  18      733.10      737.50     35.67 o 
  -1   5  18        6.34       16.73     10.81 o 
   0   5  18      195.23      209.15     12.87 o 
   1   5  18       25.20       18.90     17.53 o 
   2   5  18       28.12       23.33     17.10 o 
   3   5  18      124.14       58.21     19.44 o 
   4   5  18     1463.68     1478.17     44.74 o 
   5   5  18      528.70      603.63     48.18 o 
   6   5  18        2.28      -15.72     23.67 o 
   7   5  18      231.47      172.33     32.06 o 
   8   5  18       54.60       30.55     26.13 o 
   9   5  18      141.50      151.08     35.94 o 
  10   5  18       15.00        9.32     32.32 o 
  11   5  18       41.24       16.60     38.46 o 
 -11   6  18      108.10      130.14     48.15 o 
 -10   6  18       13.83       -9.27     37.26 o 
  -9   6  18       11.63        1.87     23.97 o 
  -8   6  18       10.68      -23.01     51.33 o 
  -7   6  18       84.07      126.26     32.47 o 
  -6   6  18      186.30      247.00     38.74 o 
  -5   6  18      135.36      134.00     22.69 o 
  -4   6  18      145.81      183.11     23.08 o 
  -3   6  18      647.61      646.27     31.83 o 
  -2   6  18       68.04       64.55     33.74 o 
  -1   6  18      539.34      553.79     44.37 o 
   0   6  18     1044.79     1018.30     40.76 o 
   1   6  18      137.30      166.27     19.05 o 
   2   6  18     1713.16     1755.17     60.93 o 
   3   6  18      364.68      336.90     25.25 o 
   4   6  18      362.13      387.52     50.47 o 
   5   6  18     1176.93     1305.92     55.37 o 
   6   6  18        3.28       26.82     22.72 o 
   7   6  18      485.97      479.65     44.46 o 
   8   6  18      228.61      288.72     39.15 o 
   9   6  18        9.08       17.75     31.03 o 
  10   6  18      322.66      343.01     43.44 o 
  11   6  18      280.57      273.92     47.26 o 
 -10   7  18      488.97      443.40     82.62 o 
  -9   7  18        5.98       14.60     29.10 o 
  -8   7  18      134.49      162.97     29.71 o 
  -7   7  18      164.97      188.81     24.92 o 
  -6   7  18       38.96       38.10     20.99 o 
  -5   7  18       37.23       62.83     27.35 o 
  -4   7  18      424.23      418.90     50.71 o 
  -3   7  18        3.62       59.07     35.21 o 
  -2   7  18      731.50      827.43     57.69 o 
  -1   7  18     1384.16     1267.45     95.21 o 
   0   7  18      475.40      511.58     29.86 o 
   1   7  18     1142.27     1057.41     38.29 o 
   2   7  18     1263.20     1180.58     43.26 o 
   3   7  18      387.14      401.85     37.32 o 
   4   7  18     1974.15     2098.01     65.94 o 
   5   7  18       12.81       25.09     23.97 o 
   6   7  18     1471.46     1440.29     59.18 o 
   7   7  18        9.18       15.39     25.19 o 
   8   7  18      403.90      343.03     38.25 o 
   9   7  18      690.43      843.67     81.53 o 
  10   7  18        0.77      -31.23     32.75 o 
  -9   8  18     1198.68     1233.79    114.13 o 
  -8   8  18       86.53       94.73     63.89 o 
  -7   8  18     1117.26     1261.93     74.45 o 
  -6   8  18     1605.87     1670.67     82.69 o 
  -5   8  18       89.29      154.42     63.40 o 
  -4   8  18     1950.29     1933.88     70.70 o 
  -3   8  18       38.16       19.62     34.70 o 
  -2   8  18     1871.86     2028.47     91.33 o 
  -1   8  18     1264.79     1270.87     36.95 o 
   0   8  18      136.40      112.34     36.80 o 
   1   8  18     1402.30     1348.25     35.50 o 
   2   8  18        5.72       18.78     20.74 o 
   3   8  18      420.55      402.82     31.00 o 
   4   8  18       34.62        6.58     19.92 o 
   5   8  18      562.88      528.59     35.85 o 
   6   8  18       46.25       66.07     29.74 o 
   7   8  18      496.94      563.38     61.94 o 
   8   8  18       15.55       54.62     33.73 o 
   9   8  18      533.32      483.03     52.42 o 
  -8   9  18     1600.26     1670.02     98.57 o 
  -7   9  18      992.45     1204.25     83.32 o 
  -6   9  18     1493.61     1584.08     92.35 o 
  -5   9  18     2652.10     2857.37     94.91 o 
  -4   9  18       22.07      -54.95     54.95 o 
  -3   9  18     2604.05     2709.30    148.28 o 
  -2   9  18      310.70      285.71     52.13 o 
  -1   9  18     2810.11     2731.85     91.83 o 
   0   9  18     1985.53     2234.90     67.32 o 
   1   9  18      269.89      300.49     40.19 o 
   2   9  18     1062.39     1108.94     94.63 o 
   3   9  18       18.21       23.84     33.78 o 
   4   9  18      360.34      402.82     49.81 o 
   5   9  18       39.86       14.99     24.01 o 
   6   9  18      622.74      604.03     51.81 o 
   7   9  18      125.38      137.78     37.20 o 
  -6  10  18      622.74      675.32     60.95 o 
  -4  10  18     1400.13     1499.02     94.28 o 
  -3  10  18       54.69       59.02     43.48 o 
  -2  10  18     1295.92     1301.68     93.26 o 
  -1  10  18       72.69       34.54     81.80 o 
   0  10  18     2131.25     2196.35    115.21 o 
   1  10  18      762.65      814.46     53.99 o 
   2  10  18      828.28      757.79     99.66 o 
   3  10  18     2384.45     2380.04     66.04 o 
   4  10  18        8.90       -6.21     32.80 o 
   5  10  18     2012.68     2115.55     92.06 o 
  -3  11  18      672.80      588.11     88.52 o 
  -2  11  18       16.62       51.68     45.21 o 
  -1  11  18     1445.63     1363.20    151.60 o 
   0  11  18      188.46      228.97     81.04 o 
   1  11  18     1579.23     1575.41    114.17 o 
   2  11  18     1193.18     1234.57     90.12 o 
 -12   1  19       68.37       -5.37     78.34 o 
 -11   1  19      106.10       84.79     63.67 o 
 -10   1  19     1411.38     1242.98     66.46 o 
  -9   1  19      223.58      213.67     22.26 o 
  -8   1  19      416.54      409.20     38.09 o 
  -7   1  19     1524.46     1494.07     45.94 o 
  -6   1  19      235.99      231.59     15.52 o 
  -5   1  19     1912.90     2021.24     37.78 o 
  -4   1  19     2669.26     2543.17     45.98 o 
  -3   1  19      271.33      336.11     46.09 o 
  -2   1  19     1967.57     1910.92     55.43 o 
  -1   1  19      919.96      888.77     36.72 o 
   0   1  19      863.18      994.40     26.82 o 
   1   1  19      731.20      805.32     44.90 o 
   2   1  19      531.14      490.46     26.54 o 
   3   1  19     1259.91     1223.85     37.74 o 
   4   1  19      333.51      350.86     28.90 o 
   5   1  19      553.15      552.49     37.00 o 
   6   1  19      467.59      477.07     39.09 o 
   7   1  19      278.71      328.21     33.72 o 
   8   1  19        1.83       31.49     28.01 o 
   9   1  19        1.64       19.88     35.12 o 
  10   1  19      290.18      261.54     43.96 o 
  11   1  19       72.47       52.99     37.37 o 
  12   1  19        7.06      -32.87     41.79 o 
 -12   2  19      162.88      174.60     65.66 o 
 -11   2  19      477.69      454.62     71.01 o 
 -10   2  19     1140.52     1160.61     58.25 o 
  -9   2  19      158.14      130.45     21.20 o 
  -8   2  19      745.76      853.96     68.63 o 
  -7   2  19       16.95       24.47     16.10 o 
  -6   2  19     2302.93     2229.69     41.62 o 
  -5   2  19      177.46      207.86     18.84 o 
  -4   2  19     1830.90     1786.53     42.16 o 
  -3   2  19     1590.11     1547.94     43.10 o 
  -2   2  19      100.06       99.49     20.41 o 
  -1   2  19     2095.10     2311.75     43.67 o 
   0   2  19       30.95       45.47     15.90 o 
   1   2  19      792.23      860.29     37.27 o 
   2   2  19      628.62      650.78     26.95 o 
   3   2  19      578.64      574.19     29.11 o 
   4   2  19      377.53      486.42     73.70 o 
   5   2  19        3.68       42.59     22.82 o 
   6   2  19     1066.38     1050.41     53.56 o 
   7   2  19      105.77       67.93     27.21 o 
   8   2  19      489.72      490.90     63.00 o 
   9   2  19        6.44       -0.39     26.91 o 
  10   2  19      265.19      294.12     43.27 o 
  11   2  19      395.59      395.79     46.36 o 
  12   2  19      288.17      255.21     48.98 o 
 -12   3  19      463.03      586.25     97.15 o 
 -11   3  19     1882.29     2136.66    140.84 o 
 -10   3  19       90.37      142.03     47.89 o 
  -9   3  19      620.09      671.32     92.90 o 
  -8   3  19      257.59      272.61     29.92 o 
  -7   3  19      412.52      471.13     30.72 o 
  -6   3  19      218.85      281.44     24.40 o 
  -5   3  19      597.11      637.88     26.02 o 
  -4   3  19      122.82      113.90     22.12 o 
  -3   3  19      573.50      629.38     28.56 o 
  -2   3  19      132.51      159.85     18.79 o 
  -1   3  19     1165.69     1317.27     90.52 o 
   0   3  19     2301.47     2355.00     52.68 o 
   1   3  19      295.05      302.78     24.29 o 
   2   3  19     7854.38     7812.76    120.51 o 
   3   3  19     2440.71     2495.32     67.49 o 
   4   3  19     4737.77     4511.93     75.84 o 
   5   3  19     4988.81     5088.48     91.35 o 
   6   3  19     1132.61     1152.71     61.88 o 
   7   3  19     5905.60     5706.11    101.54 o 
   8   3  19     1590.99     1728.46     98.23 o 
   9   3  19     1022.73     1038.88     54.85 o 
  10   3  19     1173.29     1288.21     61.77 o 
  11   3  19      246.28      275.88     46.63 o 
  12   3  19     1254.75     1502.30     79.85 o 
 -12   4  19      894.27      558.74    134.84 o 
 -11   4  19       22.81       11.20     44.30 o 
 -10   4  19     1519.28     1511.37     79.31 o 
  -9   4  19        7.68       20.36     41.66 o 
  -8   4  19     1915.90     1982.83     47.97 o 
  -7   4  19      535.85      469.02     31.71 o 
  -6   4  19     2304.64     2086.29     70.54 o 
  -5   4  19      847.80      948.97     48.97 o 
  -4   4  19      560.31      636.42     47.87 o 
  -3   4  19     1078.33     1122.12     56.93 o 
  -2   4  19      835.58      870.99     46.91 o 
  -1   4  19     4086.22     4200.91     69.96 o 
   0   4  19       57.87      121.04     35.74 o 
   1   4  19     3732.34     3613.55     49.45 o 
   2   4  19      739.81      791.79     44.78 o 
   3   4  19     5280.83     5347.23    108.91 o 
   4   4  19     4829.43     4669.71     83.72 o 
   5   4  19      756.18      815.78     68.27 o 
   6   4  19     3673.23     3660.71     76.48 o 
   7   4  19       44.54       54.76     27.99 o 
   8   4  19     1776.46     1767.03     68.62 o 
   9   4  19      693.71      784.87     50.46 o 
  10   4  19     2205.35     2214.25     78.61 o 
  11   4  19     1595.24     1718.79     78.55 o 
 -11   5  19      440.24      498.51     52.68 o 
 -10   5  19      752.49      893.15     89.29 o 
  -9   5  19     2502.98     2420.40     93.05 o 
  -8   5  19       41.94       -3.02     24.55 o 
  -7   5  19     5237.20     5181.86    106.11 o 
  -6   5  19      593.93      636.00     38.04 o 
  -5   5  19     3516.25     3291.33     63.56 o 
  -4   5  19     3824.92     3720.95     66.88 o 
  -3   5  19      589.31      583.88     38.07 o 
  -2   5  19     9162.29     9206.81    173.14 o 
  -1   5  19      970.97     1029.44     42.02 o 
   0   5  19     2565.97     2456.56     58.56 o 
   1   5  19     2049.66     2104.40     49.61 o 
   2   5  19     2367.19     2375.58     47.41 o 
   3   5  19     3103.18     3228.09     62.29 o 
   4   5  19        3.12      -15.40     20.77 o 
   5   5  19     1051.94     1068.54     45.68 o 
   6   5  19        7.80       12.28     33.30 o 
   7   5  19      939.78      907.26     71.17 o 
   8   5  19       28.20       65.10     36.45 o 
   9   5  19     1142.59     1073.00    123.08 o 
  10   5  19      285.01      295.27     43.99 o 
  11   5  19     1124.46     1189.76     73.18 o 
 -10   6  19      879.46     1059.19     62.96 o 
  -9   6  19      128.67       73.08     42.30 o 
  -8   6  19     2430.24     2466.73     66.82 o 
  -7   6  19        1.02       20.97     25.44 o 
  -6   6  19     3309.56     3235.97     70.84 o 
  -5   6  19     2303.86     2281.16     56.49 o 
  -4   6  19     1369.01     1378.86     90.53 o 
  -3   6  19     3134.47     3094.77     79.50 o 
  -2   6  19      360.56      255.98     35.87 o 
  -1   6  19     5215.22     4607.28    206.99 o 
   0   6  19     1777.94     1621.09     74.47 o 
   1   6  19     3260.50     3015.45     51.66 o 
   2   6  19     2369.95     2412.89     55.03 o 
   3   6  19      740.30      742.87     43.17 o 
   4   6  19     1488.87     1692.22     50.35 o 
   5   6  19       64.35       44.37     31.54 o 
   6   6  19     1717.34     1710.78     53.60 o 
   7   6  19       46.98       11.76     28.50 o 
   8   6  19      937.80      927.43     48.92 o 
   9   6  19      157.88      197.55     37.36 o 
  10   6  19      571.88      534.85     57.01 o 
  -9   7  19     1048.11      926.65     82.07 o 
  -8   7  19      145.73      156.18     27.80 o 
  -7   7  19      885.78      762.49     94.73 o 
  -6   7  19      626.17      678.73     55.97 o 
  -5   7  19      120.07       76.14     26.63 o 
  -4   7  19      178.86       90.54     41.72 o 
  -3   7  19      904.78      857.62     67.54 o 
  -2   7  19      717.04      696.72     47.45 o 
  -1   7  19      334.50      256.67     28.37 o 
   0   7  19     1922.81     1817.98     47.85 o 
   1   7  19       38.58       25.16     16.36 o 
   2   7  19     2221.23     2192.07     53.50 o 
   3   7  19      777.72      900.36     83.63 o 
   4   7  19      757.52      802.83     63.80 o 
   5   7  19     2259.36     2440.65     57.81 o 
   6   7  19       17.87       17.00     25.94 o 
   7   7  19     2621.47     2458.43     63.71 o 
   8   7  19      331.24      416.37     50.25 o 
   9   7  19     1068.36     1153.58    145.32 o 
  -8   8  19      473.94      432.06     59.47 o 
  -7   8  19      261.47      223.84     69.18 o 
  -6   8  19      108.62       91.95     43.92 o 
  -5   8  19      363.42      442.64     45.86 o 
  -4   8  19      132.60      183.06     43.21 o 
  -3   8  19      435.86      455.81     46.50 o 
  -2   8  19      248.05      241.98     58.90 o 
  -1   8  19      780.81      818.29     52.99 o 
   0   8  19       83.92       44.81     28.12 o 
   1   8  19     1904.28     1812.44    105.81 o 
   2   8  19      152.38      171.88     19.62 o 
   3   8  19     1661.20     1608.49     56.96 o 
   4   8  19     1013.75     1049.53     41.55 o 
   5   8  19      415.14      577.63     47.90 o 
   6   8  19     1315.43     1325.87     66.72 o 
   7   8  19        0.25       15.20     33.77 o 
   8   8  19     1146.53     1349.67     58.67 o 
  -7   9  19      409.35      364.58     62.77 o 
  -6   9  19       73.47       65.58     40.18 o 
  -5   9  19      104.82      123.32     51.53 o 
  -4   9  19      754.10      781.29     74.00 o 
  -3   9  19       20.14      -43.30     43.30 o 
  -2   9  19     1030.44      849.81    175.77 o 
  -1   9  19       82.96      126.34     42.82 o 
   0   9  19      737.48      787.46     53.24 o 
   1   9  19     1039.04     1105.35     80.71 o 
   2   9  19        2.08       58.95     24.40 o 
   3   9  19      429.66      313.08     38.03 o 
   4   9  19       99.38      128.78     34.43 o 
   5   9  19       29.29       13.33     37.94 o 
   6   9  19       30.33       42.08     36.15 o 
   7   9  19      224.49      170.26     35.98 o 
  -5  10  19      110.62       44.70     49.92 o 
  -3  10  19      483.08      497.58     54.71 o 
  -2  10  19      109.28       94.54     46.51 o 
  -1  10  19      188.57      177.83     92.53 o 
   0  10  19       94.27       97.58     70.93 o 
   1  10  19        0.01      -38.33    129.11 o 
   2  10  19      364.47      526.72     87.31 o 
   3  10  19      328.92      245.45     30.78 o 
   4  10  19       24.11       12.16     27.18 o 
 -12   0  20     1673.09     1779.31    149.81 o 
 -11   0  20     1481.21     1417.54    129.11 o 
  -9   0  20     5793.44     6112.13    252.05 o 
  -7   0  20     3445.61     3611.06    164.80 o 
  -6   0  20       11.69        2.64     47.15 o 
  -5   0  20     2349.73     2835.82     99.87 o 
  -4   0  20     1909.73     1796.40     47.96 o 
  -3   0  20      595.70      569.50     31.55 o 
  -2   0  20      827.78      893.69     73.38 o 
  -1   0  20     2628.86     2700.49     62.26 o 
   0   0  20      588.26      516.59    144.72 o 
   1   0  20     1438.05     1367.93     42.19 o 
   2   0  20     5692.82     5756.02    123.30 o 
   3   0  20       47.00      -23.70     28.51 o 
   4   0  20     5221.08     5184.75    125.09 o 
   5   0  20     2122.43     2165.48     75.24 o 
   6   0  20     5003.92     5100.74    141.17 o 
   7   0  20     7097.23     6846.37    213.88 o 
   8   0  20       77.65       67.32     43.71 o 
   9   0  20     6781.88     6792.12    204.22 o 
  10   0  20     1183.08     1180.97     84.56 o 
  11   0  20     2805.71     2965.24    140.77 o 
  12   0  20      952.10     1209.41     93.70 o 
 -12   1  20      173.92      167.08     57.21 o 
 -11   1  20      618.65      842.77     76.01 o 
 -10   1  20      242.36      289.50     77.56 o 
  -9   1  20      549.70      687.38     65.84 o 
  -8   1  20     3592.09     3356.40     75.91 o 
  -7   1  20       70.05       86.23     15.78 o 
  -6   1  20     4037.16     3920.50     98.71 o 
  -5   1  20       19.07       12.07     14.04 o 
  -4   1  20     3754.00     3732.51    115.22 o 
  -3   1  20     2608.17     2611.99     46.70 o 
  -2   1  20     1842.16     1787.51     60.45 o 
  -1   1  20     2809.40     2749.17     49.77 o 
   0   1  20      250.02      253.67     19.34 o 
   1   1  20     4311.09     4184.76     55.54 o 
   2   1  20       33.74       36.99     17.61 o 
   3   1  20     4551.76     4441.62     80.52 o 
   4   1  20      888.02      844.37     60.33 o 
   5   1  20     2498.24     2518.36     65.44 o 
   6   1  20     2514.49     2625.73     65.03 o 
   7   1  20      310.47      321.23     36.46 o 
   8   1  20     2681.79     2815.77     76.32 o 
   9   1  20        0.82       -4.35     29.53 o 
  10   1  20     3821.72     3790.88    109.17 o 
  11   1  20      265.26      299.70     50.29 o 
  12   1  20      481.40      492.40     76.41 o 
 -12   2  20      479.92      546.48     71.75 o 
 -11   2  20        7.60       14.47     56.64 o 
 -10   2  20     1608.22     1625.53    118.09 o 
  -9   2  20      245.99      282.97     22.30 o 
  -8   2  20     1323.57     1338.42     61.84 o 
  -7   2  20     3762.26     3580.07    119.00 o 
  -6   2  20      688.13      638.96     46.64 o 
  -5   2  20     5846.92     5739.17     83.89 o 
  -4   2  20     1203.90     1171.40     40.38 o 
  -3   2  20     2190.16     2068.83     41.29 o 
  -2   2  20     3876.70     4149.82    114.96 o 
  -1   2  20      630.57      693.53     58.69 o 
   0   2  20     7353.61     6741.39    162.76 o 
   1   2  20      414.13      486.26     22.18 o 
   2   2  20     5373.68     5529.07    105.15 o 
   3   2  20     2977.76     3123.08    124.38 o 
   4   2  20     1094.62     1050.42     36.51 o 
   5   2  20     2061.56     2121.15     55.35 o 
   6   2  20        2.24       28.62     30.27 o 
   7   2  20      637.72      658.11     45.92 o 
   8   2  20        1.45       -6.51     34.33 o 
   9   2  20      714.84      803.56     62.14 o 
  10   2  20       89.60       78.22     43.12 o 
  11   2  20      614.96      550.58     58.81 o 
 -11   3  20      414.88      397.47     63.74 o 
 -10   3  20      145.88       83.02     24.54 o 
  -9   3  20      281.27      238.01     60.67 o 
  -8   3  20      132.32      139.56     26.34 o 
  -7   3  20      305.70      279.03     32.15 o 
  -6   3  20      894.90      903.02     33.90 o 
  -5   3  20        5.75       27.16     16.33 o 
  -4   3  20     1051.32     1048.89     35.92 o 
  -3   3  20     1687.69     1754.13     48.55 o 
  -2   3  20      161.51      116.14     21.14 o 
  -1   3  20     1920.42     1957.47     70.98 o 
   0   3  20        4.17       27.24     20.35 o 
   1   3  20     1677.29     1740.20     42.62 o 
   2   3  20      192.78      209.80     21.15 o 
   3   3  20     1305.32     1268.81     39.03 o 
   4   3  20      192.41      244.64     27.25 o 
   5   3  20      418.11      529.79     45.21 o 
   6   3  20      455.10      568.30     39.14 o 
   7   3  20       55.01       51.50     27.45 o 
   8   3  20      879.70      954.70     88.89 o 
   9   3  20        0.48      -37.80     37.80 o 
  10   3  20      382.43      364.21     48.17 o 
  11   3  20      337.66      229.07     53.01 o 
 -11   4  20      330.65      340.53     60.15 o 
 -10   4  20       10.24       -1.71     39.80 o 
  -9   4  20      560.53      598.86     58.06 o 
  -8   4  20      200.90      234.84     75.36 o 
  -7   4  20      145.59      158.30     30.87 o 
  -6   4  20      929.18      936.42     42.55 o 
  -5   4  20      110.17      109.81     29.48 o 
  -4   4  20      406.86      438.09     39.77 o 
  -3   4  20       69.34      117.39     21.19 o 
  -2   4  20      114.33       90.16     19.26 o 
  -1   4  20       26.88       22.15     21.84 o 
   0   4  20       16.62       37.99     18.34 o 
   1   4  20      631.06      695.95     25.98 o 
   2   4  20      751.40      824.65     50.12 o 
   3   4  20      591.70      646.39     31.77 o 
   4   4  20     2595.08     2590.75     76.76 o 
   5   4  20       70.45      118.14     32.85 o 
   6   4  20      339.58      298.83     33.77 o 
   7   4  20      433.16      412.20     35.20 o 
   8   4  20       32.34       26.33     32.27 o 
   9   4  20     1085.18     1167.35     54.60 o 
  10   4  20      161.56       90.29     38.29 o 
  11   4  20      201.06      228.00     49.63 o 
 -10   5  20      239.65      251.34     43.21 o 
  -9   5  20       67.07       85.16     41.26 o 
  -8   5  20       12.52       -2.77     23.06 o 
  -7   5  20       57.49       44.46     29.70 o 
  -6   5  20        0.39        2.59     19.54 o 
  -5   5  20       91.30       91.71     42.07 o 
  -4   5  20      758.23      867.62     57.24 o 
  -3   5  20       17.17       26.87     20.80 o 
  -2   5  20       89.83      101.24     36.25 o 
  -1   5  20       44.64       39.38     26.15 o 
   0   5  20      291.99      284.37     17.38 o 
   1   5  20      868.27      813.38     29.52 o 
   2   5  20       40.47       44.01     20.84 o 
   3   5  20      152.20      149.87     23.15 o 
   4   5  20       93.75       76.25     34.72 o 
   5   5  20      232.34      225.08     26.02 o 
   6   5  20      127.65      104.11     27.94 o 
   7   5  20       12.10        7.77     25.98 o 
   8   5  20      172.32      202.79     34.20 o 
   9   5  20       15.40       -3.32     33.26 o 
  10   5  20      128.76      119.86     36.22 o 
 -10   6  20      147.46      262.61     46.83 o 
  -9   6  20       43.35       73.08     26.85 o 
  -8   6  20       13.74       11.01     23.90 o 
  -7   6  20        5.58       25.94     39.65 o 
  -6   6  20      221.90      142.34     46.11 o 
  -5   6  20      752.74      690.86     44.98 o 
  -4   6  20       58.80       47.52     26.06 o 
  -3   6  20      129.37      101.48     32.03 o 
  -2   6  20      617.27      614.27     62.62 o 
  -1   6  20        1.56       15.26     35.50 o 
   0   6  20       18.99       16.50      9.57 o 
   1   6  20      407.59      428.57     20.01 o 
   2   6  20      140.43      170.61     21.26 o 
   3   6  20     1193.07     1084.13     34.89 o 
   4   6  20      627.86      617.73     43.19 o 
   5   6  20        0.09        1.00     27.69 o 
   6   6  20      345.18      311.85     44.28 o 
   7   6  20      288.67      241.90     37.37 o 
   8   6  20       13.37       54.07     37.01 o 
   9   6  20      275.73      288.77     50.10 o 
  -9   7  20      325.16      235.08     40.35 o 
  -8   7  20      253.18      176.18     36.84 o 
  -7   7  20        1.27      -24.51     24.51 o 
  -6   7  20      537.02      548.75    104.21 o 
  -5   7  20       53.15       42.64     21.73 o 
  -4   7  20        1.60       17.03     31.60 o 
  -3   7  20        6.44       47.87     35.71 o 
  -2   7  20       38.20       56.85     31.89 o 
  -1   7  20       94.61      121.57     48.77 o 
   0   7  20      235.10      234.11     35.59 o 
   1   7  20      410.09      392.58     41.15 o 
   2   7  20      193.62      237.74     39.68 o 
   3   7  20      920.84      984.06     48.62 o 
   4   7  20        7.16       55.50     26.88 o 
   5   7  20      623.55      681.58     66.18 o 
   6   7  20      149.32      186.82     43.21 o 
   7   7  20      461.69      464.43     44.50 o 
   8   7  20      483.80      415.97     39.14 o 
  -7   8  20      740.86      751.94     65.12 o 
  -6   8  20       62.23       68.84     46.35 o 
  -5   8  20     2168.22     2297.62     81.55 o 
  -4   8  20      304.10      374.22     44.92 o 
  -3   8  20     1612.86     1557.37     89.69 o 
  -2   8  20     1386.87     1364.59     77.89 o 
  -1   8  20      583.33      556.45     50.24 o 
   0   8  20     2444.88     2387.08    139.73 o 
   1   8  20       58.53       87.54     40.05 o 
   2   8  20     1214.58     1145.32     35.15 o 
   3   8  20      127.01      126.03     21.43 o 
   4   8  20      414.47      466.69     49.76 o 
   5   8  20      172.50      168.34     30.35 o 
   6   8  20      215.11      159.53     45.47 o 
   7   8  20      263.70      260.09     34.71 o 
  -6   9  20     1770.91     1763.26     82.24 o 
  -5   9  20        1.39       -8.15    102.89 o 
  -4   9  20     2309.11     2471.52    104.79 o 
  -3   9  20      695.34      855.62    104.46 o 
  -2   9  20     1243.67     1369.18     87.98 o 
  -1   9  20     2042.56     2180.02    165.68 o 
   0   9  20      308.09      326.90     43.71 o 
   1   9  20     2235.05     2353.33     92.89 o 
   2   9  20      241.46      234.78     68.63 o 
   3   9  20     1123.15     1103.00     49.48 o 
   4   9  20      752.65      849.88     45.95 o 
   5   9  20      270.69      160.15     61.66 o 
  -3  10  20      449.13      511.06     56.17 o 
  -2  10  20      306.29      359.45     51.94 o 
  -1  10  20      239.96      195.22     76.23 o 
   0  10  20      719.67      823.49    103.42 o 
   1  10  20      215.45      233.36     76.67 o 
   2  10  20     1220.16     1407.38     80.66 o 
   3  10  20        6.38       49.06     49.10 o 
 -11   1  21       73.70       80.64     70.06 o 
 -10   1  21       36.30       35.77     45.64 o 
  -8   1  21       59.18       55.91     43.77 o 
  -7   1  21        3.37       19.60     12.73 o 
  -6   1  21     1176.98     1195.34     48.46 o 
  -5   1  21      437.78      448.99     26.91 o 
  -4   1  21      518.73      543.95     47.32 o 
  -3   1  21      913.00      886.11     30.39 o 
  -2   1  21      223.67      202.97     18.77 o 
  -1   1  21     2015.67     2085.30     38.87 o 
   0   1  21     2667.75     2688.68     63.70 o 
   1   1  21      100.85      137.41     31.54 o 
   2   1  21     1957.46     1955.51     55.65 o 
   3   1  21      349.44      260.23     27.46 o 
   4   1  21      502.77      441.31     32.09 o 
   5   1  21      652.02      630.69     37.59 o 
   6   1  21      205.80      171.10     30.40 o 
   7   1  21      204.71      198.12     31.97 o 
   8   1  21      232.25      221.00     39.31 o 
   9   1  21       70.31       16.42     32.11 o 
  10   1  21      141.91      136.95     44.27 o 
  11   1  21       28.72       73.27     42.84 o 
 -11   2  21      338.52      320.35     80.20 o 
 -10   2  21        7.90       -8.33     55.96 o 
  -9   2  21      783.67      763.63     88.13 o 
  -8   2  21       36.26       68.13     29.32 o 
  -7   2  21      449.58      429.38     22.74 o 
  -6   2  21      223.04      206.36     23.92 o 
  -5   2  21      753.09      714.50     31.15 o 
  -4   2  21      783.37      755.90     26.27 o 
  -3   2  21        4.29       -1.93     28.00 o 
  -2   2  21     1073.17     1113.93     33.09 o 
  -1   2  21      857.49      862.16     33.84 o 
   0   2  21      221.36      260.57     48.74 o 
   1   2  21     1720.08     1768.89     43.00 o 
   2   2  21        1.17      -16.13     18.75 o 
   3   2  21     1370.67     1436.56     52.45 o 
   4   2  21       32.51       70.80     27.49 o 
   5   2  21      685.95      701.10     43.11 o 
   6   2  21      104.24       72.84     29.32 o 
   7   2  21     1251.65     1223.28     75.95 o 
   8   2  21     1400.94     1399.30     84.77 o 
   9   2  21       27.40       36.08     32.48 o 
  10   2  21       85.97      108.26     37.81 o 
  11   2  21        0.17       44.27     41.17 o 
 -11   3  21       19.74       55.90     48.23 o 
 -10   3  21     2718.62     2724.62    149.34 o 
  -9   3  21     2387.21     2257.41    126.50 o 
  -8   3  21      177.43      174.92     49.75 o 
  -7   3  21     1311.57     1314.30     43.69 o 
  -6   3  21        2.43       15.10     21.25 o 
  -5   3  21      837.63      862.94    111.49 o 
  -4   3  21        1.15        7.45     26.41 o 
  -3   3  21      867.70      877.50     58.45 o 
  -2   3  21      290.86      353.33     27.49 o 
  -1   3  21      214.53      163.88     22.15 o 
   0   3  21      173.25      153.55     29.45 o 
   1   3  21      731.09      694.80     59.96 o 
   2   3  21      698.86      730.14     49.22 o 
   3   3  21     2041.32     1930.03     49.80 o 
   4   3  21     1556.01     1569.37     57.54 o 
   5   3  21      394.66      298.85     30.33 o 
   6   3  21     2785.47     2690.76     70.62 o 
   7   3  21      431.40      541.82     55.71 o 
   8   3  21     2101.32     2094.59    104.28 o 
   9   3  21     1601.95     1550.17     71.24 o 
  10   3  21      150.77      167.33     44.61 o 
 -10   4  21      306.96      290.23     44.80 o 
  -9   4  21     1174.21     1122.04     70.80 o 
  -8   4  21     1026.84     1003.26     42.24 o 
  -7   4  21      802.31      777.44     39.93 o 
  -6   4  21     2440.06     2352.08     55.58 o 
  -5   4  21       23.74       13.53     18.62 o 
  -4   4  21     1262.00     1176.97     36.65 o 
  -3   4  21      102.67      131.60     25.70 o 
  -2   4  21     3626.69     3721.17     62.63 o 
  -1   4  21     1070.90     1078.50     41.01 o 
   0   4  21     1893.47     1641.93     97.90 o 
   1   4  21      340.07      391.32     39.39 o 
   2   4  21      854.66      846.23     36.85 o 
   3   4  21     1774.76     1704.41     49.32 o 
   4   4  21      186.68      171.60     24.28 o 
   5   4  21     2134.04     2127.20     55.28 o 
   6   4  21       48.37       75.46     28.67 o 
   7   4  21     1712.86     1748.57     95.42 o 
   8   4  21     1270.21     1346.64     54.12 o 
   9   4  21      443.93      431.55     46.93 o 
  10   4  21     1629.41     1724.53     68.89 o 
 -10   5  21      662.03      651.72     46.01 o 
  -9   5  21       32.22        2.26     23.87 o 
  -8   5  21     1552.26     1708.53     82.34 o 
  -7   5  21      406.80      385.30     48.14 o 
  -6   5  21     2288.38     2297.72     59.61 o 
  -5   5  21     3543.91     3613.86     88.01 o 
  -4   5  21      290.22      298.33     64.69 o 
  -3   5  21     4793.95     4835.10     87.37 o 
  -2   5  21      444.27      442.73     49.21 o 
  -1   5  21     8546.68     8491.78    201.99 o 
   0   5  21     4796.94     4211.48    184.60 o 
   1   5  21      520.69      442.28     27.86 o 
   2   5  21     3122.10     3251.60     74.22 o 
   3   5  21       84.82       80.67     27.94 o 
   4   5  21     2140.90     2159.21     56.69 o 
   5   5  21      448.09      481.23     52.40 o 
   6   5  21      725.10      661.89     40.99 o 
   7   5  21     1179.51     1165.74     80.89 o 
   8   5  21       75.14       50.57     34.93 o 
   9   5  21      537.41      579.14     48.85 o 
  -9   6  21      777.04      706.13     45.38 o 
  -8   6  21      566.83      536.49     43.17 o 
  -7   6  21      889.45      909.14     46.65 o 
  -6   6  21      992.24     1065.03     58.60 o 
  -5   6  21      746.63      828.82     52.02 o 
  -4   6  21     3843.87     3784.24     91.39 o 
  -3   6  21      113.20       69.92     31.41 o 
  -2   6  21     5279.75     5314.73    108.60 o 
  -1   6  21     1639.38     1618.51     56.30 o 
   0   6  21      491.02      616.99     71.06 o 
   1   6  21     2700.15     2614.87     80.28 o 
   2   6  21      885.03      870.61     38.58 o 
   3   6  21     2454.05     2355.48     57.40 o 
   4   6  21      158.48      203.51     25.64 o 
   5   6  21     1107.37     1177.49     53.61 o 
   6   6  21      619.71      626.27     43.94 o 
   7   6  21      620.14      669.21     40.72 o 
   8   6  21      918.56      943.51     87.01 o 
   9   6  21       97.49       74.75     36.72 o 
  -8   7  21      359.70      470.36     84.60 o 
  -7   7  21      835.39      757.02     56.40 o 
  -6   7  21       18.69       22.61     24.87 o 
  -5   7  21      839.23      877.36     40.07 o 
  -4   7  21       72.75       58.46     36.70 o 
  -3   7  21      657.99      589.83     59.04 o 
  -2   7  21        1.34      -11.37     30.20 o 
  -1   7  21      685.57      778.72     50.42 o 
   0   7  21      403.85      491.85     36.00 o 
   1   7  21      537.95      540.42     69.23 o 
   2   7  21     1078.39     1068.67     38.86 o 
   3   7  21      251.95      224.99     29.23 o 
   4   7  21     1761.85     1761.68     56.84 o 
   5   7  21       54.71        1.93     22.83 o 
   6   7  21     2518.84     2317.07     70.52 o 
   7   7  21      555.86      550.42     46.04 o 
   8   7  21     1069.52      994.66     62.14 o 
  -6   8  21      732.01      731.10     56.65 o 
  -5   8  21      121.26      128.87     45.44 o 
  -4   8  21      251.54      247.17     51.31 o 
  -3   8  21      112.76      101.91     74.19 o 
  -2   8  21      241.21      188.97     86.16 o 
  -1   8  21      284.14      287.57    125.14 o 
   0   8  21      158.74       80.74     56.52 o 
   1   8  21      344.67      303.45     46.02 o 
   2   8  21      191.51      167.32     25.83 o 
   3   8  21      638.27      533.24     32.92 o 
   4   8  21       73.16       44.66     27.36 o 
   5   8  21      934.34     1000.00     50.49 o 
   6   8  21        1.87      -36.18     36.18 o 
  -4   9  21        2.65       30.29     59.98 o 
  -3   9  21      863.89      940.65     98.48 o 
  -2   9  21      175.71       95.95     42.18 o 
  -1   9  21      393.16      503.74     67.85 o 
   0   9  21      618.42      588.78    122.58 o 
   1   9  21       30.61      -33.51     62.98 o 
   2   9  21      892.40      986.34     89.51 o 
   3   9  21      136.29       78.60     46.09 o 
   4   9  21      236.41      164.66     39.36 o 
 -11   0  22      411.64      421.69     96.94 o 
  -9   0  22        9.98        0.44     57.72 o 
  -7   0  22      560.57      519.51     83.73 o 
  -5   0  22     1233.33     1218.38    100.02 o 
  -4   0  22        5.26        0.21     14.80 o 
  -3   0  22     1933.35     1807.61    137.70 o 
  -2   0  22      128.77      106.73     16.09 o 
  -1   0  22      224.73      129.60     74.56 o 
   0   0  22      122.16      165.60     48.25 o 
   1   0  22     1600.00     1555.77     60.58 o 
   2   0  22      146.85      190.60     29.40 o 
   3   0  22      888.75      986.06     56.82 o 
   4   0  22      557.37      654.84     51.36 o 
   5   0  22     1453.80     1433.74    100.82 o 
   6   0  22     2791.08     2692.04    154.71 o 
   7   0  22      130.74      158.19     44.51 o 
   8   0  22     2740.22     2731.70    104.79 o 
   9   0  22      248.11      244.93     62.98 o 
  10   0  22     2283.99     2192.00    125.96 o 
 -11   1  22      957.76     1078.73     89.23 o 
  -9   1  22     1970.34     1997.75    117.21 o 
  -7   1  22     2830.37     2773.41    107.32 o 
  -6   1  22      721.94      680.29     70.85 o 
  -5   1  22     1188.51     1101.99     63.09 o 
  -4   1  22     1806.29     1728.98     46.26 o 
  -3   1  22        2.94        4.81     15.56 o 
  -2   1  22     1629.28     1532.26     56.62 o 
  -1   1  22      236.18       37.54     34.19 o 
   0   1  22     3593.79     3635.07     82.11 o 
   1   1  22      227.46      251.19     58.48 o 
   2   1  22     3398.00     3349.85     58.91 o 
   3   1  22     2708.13     2721.97     65.17 o 
   4   1  22      231.34      240.54     26.72 o 
   5   1  22     2112.47     2026.06     54.81 o 
   6   1  22        7.15       22.42     25.98 o 
   7   1  22     1989.92     2077.96     68.26 o 
   8   1  22      416.10      489.32     51.00 o 
   9   1  22     1544.62     1469.91     65.49 o 
  10   1  22     1224.37     1398.56     68.38 o 
 -10   2  22        7.16       59.93     62.13 o 
  -9   2  22      526.83      581.08     64.57 o 
  -8   2  22      555.08      547.72     77.56 o 
  -7   2  22        9.40       15.87     22.10 o 
  -6   2  22     2719.95     2687.91     52.74 o 
  -5   2  22      362.50      313.42     38.16 o 
  -4   2  22     1072.86     1144.98     39.31 o 
  -3   2  22     1521.01     1580.26     50.03 o 
  -2   2  22      613.51      608.98     43.18 o 
  -1   2  22     5856.98     5198.61    207.14 o 
   0   2  22       30.11       11.30     25.31 o 
   1   2  22     4338.36     4383.23    101.32 o 
   2   2  22     4005.01     4007.78     66.61 o 
   3   2  22      443.15      446.32     36.39 o 
   4   2  22     4611.88     4805.55     93.51 o 
   5   2  22      346.70      373.42     33.07 o 
   6   2  22     1134.95     1173.26     48.84 o 
   7   2  22      713.43      889.47     70.09 o 
   8   2  22      224.91      145.62     38.52 o 
   9   2  22      236.15      269.16     39.40 o 
  10   2  22      339.02      223.19     43.64 o 
 -10   3  22       80.13       -6.61     54.20 o 
  -9   3  22      514.85      524.36    109.72 o 
  -8   3  22        4.83       -1.62     20.35 o 
  -7   3  22      257.98      248.83     38.79 o 
  -6   3  22      428.59      448.23     30.76 o 
  -5   3  22      383.29      479.44     51.01 o 
  -4   3  22     1149.63     1114.24     70.73 o 
  -3   3  22       69.84       88.22     20.26 o 
  -2   3  22     2494.79     2398.83     53.12 o 
  -1   3  22      228.24      204.38     27.59 o 
   0   3  22     2025.44     1908.58     91.20 o 
   1   3  22     1132.84     1130.07     38.74 o 
   2   3  22      775.15      847.69     34.96 o 
   3   3  22     1498.83     1603.63     50.10 o 
   4   3  22       23.11       14.11     20.91 o 
   5   3  22     1259.33     1345.93     43.96 o 
   6   3  22      158.76      126.23     32.20 o 
   7   3  22      906.32     1011.20     51.32 o 
   8   3  22      346.96      310.70     48.22 o 
   9   3  22      373.09      371.18     49.67 o 
  10   3  22      319.44      400.21     46.09 o 
  -9   4  22      220.61      183.63     32.18 o 
  -8   4  22      228.42      204.71    124.92 o 
  -7   4  22      755.66      726.60     33.23 o 
  -6   4  22       18.03       15.33     23.63 o 
  -5   4  22      742.67      735.26     48.28 o 
  -4   4  22      350.15      381.71     60.10 o 
  -3   4  22      122.23       69.00     24.07 o 
  -2   4  22      303.59      294.03     26.24 o 
  -1   4  22       26.18       28.68     22.50 o 
   0   4  22       32.15       28.86     11.49 o 
   1   4  22       17.87       33.11     21.90 o 
   2   4  22      140.79      188.24     30.48 o 
   3   4  22      434.05      283.97     33.51 o 
   4   4  22       37.50       20.49     20.23 o 
   5   4  22      414.80      302.78     49.03 o 
   6   4  22      106.32      105.58     29.23 o 
   7   4  22       52.07       43.93     31.78 o 
   8   4  22      500.68      476.15     44.77 o 
   9   4  22       29.80       47.26     34.36 o 
  -9   5  22       75.17       85.53     36.33 o 
  -8   5  22       16.47       63.62     36.91 o 
  -7   5  22      143.32      155.10     25.59 o 
  -6   5  22      134.04       88.11     32.84 o 
  -5   5  22        8.57       41.31     28.59 o 
  -4   5  22       13.41        4.71     24.87 o 
  -3   5  22      198.09      172.35     31.19 o 
  -2   5  22        4.83       24.93     25.52 o 
  -1   5  22        7.17       24.79     28.57 o 
   0   5  22        0.53       -3.23     10.97 o 
   1   5  22        4.64        2.97     12.56 o 
   2   5  22      938.05      888.61     38.61 o 
   3   5  22      159.17      137.30     29.99 o 
   4   5  22       27.65      -10.44     26.90 o 
   5   5  22        2.36       -0.66     23.51 o 
   6   5  22      204.25      138.74     27.90 o 
   7   5  22        3.21       26.49     28.76 o 
   8   5  22        0.03       37.70     36.95 o 
   9   5  22       50.88      135.05     42.64 o 
  -8   6  22       63.92      113.47     42.74 o 
  -7   6  22      140.33      150.76     39.26 o 
  -6   6  22        1.67      -12.40     28.74 o 
  -5   6  22      315.70      333.01     78.70 o 
  -4   6  22      313.86      334.19     40.51 o 
  -3   6  22       20.29       33.33     32.30 o 
  -2   6  22      123.60      105.16     42.72 o 
  -1   6  22       38.45       24.24     22.70 o 
   0   6  22        0.60      -18.26     23.39 o 
   1   6  22      152.94      122.56     33.15 o 
   2   6  22       20.99       19.06     25.70 o 
   3   6  22       68.01       94.09     23.69 o 
   4   6  22      161.93      114.01     41.34 o 
   5   6  22       56.60       33.87     26.60 o 
   6   6  22      207.38      145.00     32.94 o 
   7   6  22      153.92      145.54     37.20 o 
   8   6  22      360.36      347.81     41.27 o 
  -7   7  22      478.10      534.17    136.60 o 
  -6   7  22      503.19      407.29     51.34 o 
  -5   7  22        7.18        8.35     26.22 o 
  -4   7  22      216.15      194.55     38.00 o 
  -3   7  22       53.07       73.85     39.12 o 
  -2   7  22       39.79       82.69     39.26 o 
  -1   7  22        0.13       25.72     36.52 o 
   0   7  22      144.55      139.12     28.69 o 
   1   7  22       19.46      -10.78     31.46 o 
   2   7  22      143.07       93.41     22.68 o 
   3   7  22        7.55        6.54     19.57 o 
   4   7  22      439.89      385.19     43.00 o 
   5   7  22      254.00      207.02     29.34 o 
   6   7  22      129.69      142.92     38.97 o 
   7   7  22      255.82      274.89     36.66 o 
  -5   8  22      170.24      177.38     50.26 o 
  -4   8  22      971.75     1142.38     91.53 o 
  -3   8  22      971.75     1132.73    124.80 o 
  -2   8  22      318.14      342.88     69.58 o 
  -1   8  22     2285.75     2363.54    124.51 o 
   0   8  22       79.76       60.91     85.04 o 
   1   8  22     1652.50     1588.29     95.34 o 
   2   8  22      743.43      716.40     51.07 o 
   3   8  22      491.15      493.71     85.49 o 
   4   8  22      990.78      954.12     42.62 o 
   5   8  22       23.86       44.84     27.59 o 
  -3   9  22      585.42      435.80     88.13 o 
  -2   9  22     1320.75     1392.37     75.50 o 
  -1   9  22       25.05       25.36     46.85 o 
   0   9  22     1771.74     1922.14     89.81 o 
   1   9  22      200.00       97.93     82.33 o 
   2   9  22      996.66     1094.99     95.61 o 
 -10   1  23       30.63       -3.68     47.15 o 
  -8   1  23      323.96      350.99     59.29 o 
  -7   1  23       82.04      181.99     74.03 o 
  -6   1  23       33.05      133.21     46.13 o 
  -5   1  23      427.25      438.86     75.63 o 
  -4   1  23      548.93      545.05     26.22 o 
  -3   1  23        6.94      -18.93     20.33 o 
  -2   1  23      746.23      716.84     60.82 o 
  -1   1  23     1324.35     1185.18     59.94 o 
   0   1  23      936.35     1061.29     54.88 o 
   1   1  23     3726.35     3568.62     59.82 o 
   2   1  23      171.96      194.77     25.46 o 
   3   1  23     1662.62     1710.28     59.73 o 
   4   1  23      293.92      321.85     32.70 o 
   5   1  23       30.01       -8.50     23.15 o 
   6   1  23      611.55      709.33     63.74 o 
   7   1  23       80.69       70.34     34.81 o 
   8   1  23      302.32      266.91     42.53 o 
   9   1  23      261.31      225.12     39.60 o 
  10   1  23       65.18      107.96     89.46 o 
 -10   2  23      490.12      490.66     87.69 o 
  -9   2  23      600.76      702.38     89.89 o 
  -8   2  23       23.20      133.95     58.61 o 
  -7   2  23        4.68       51.25     41.71 o 
  -6   2  23        4.41        0.93     18.08 o 
  -5   2  23      625.03      625.06     42.42 o 
  -4   2  23      125.01      121.05     26.96 o 
  -3   2  23      617.37      688.60     50.31 o 
  -2   2  23     1615.92     1580.93     52.10 o 
  -1   2  23        2.69       20.34      9.17 o 
   0   2  23     1549.69     1605.52     60.92 o 
   1   2  23       14.14       20.95     18.48 o 
   2   2  23     1382.34     1427.52     52.64 o 
   3   2  23       80.94      111.36     29.45 o 
   4   2  23     1532.09     1607.05     57.97 o 
   5   2  23      563.45      638.21     58.33 o 
   6   2  23      367.16      332.23     33.65 o 
   7   2  23     1104.63     1188.02     56.04 o 
   8   2  23       31.55       18.75     29.08 o 
   9   2  23      351.78      367.24     62.59 o 
  -9   3  23      401.96      548.60     80.20 o 
  -8   3  23     1678.51     1740.53    150.25 o 
  -7   3  23       13.00       -5.54     16.58 o 
  -6   3  23     2157.87     2088.00     83.96 o 
  -5   3  23      659.98      643.51     70.52 o 
  -4   3  23      557.44      559.43     28.52 o 
  -3   3  23     1286.62     1422.69    101.12 o 
  -2   3  23      205.74      155.24     28.36 o 
  -1   3  23     2345.96     2276.15     50.66 o 
   0   3  23      203.34      223.58     18.80 o 
   1   3  23       20.62       24.94     16.46 o 
   2   3  23       73.33       24.68     30.31 o 
   3   3  23      524.88      586.49     79.41 o 
   4   3  23       13.63       83.69     30.01 o 
   5   3  23      947.35      958.16     43.63 o 
   6   3  23      497.54      584.91     57.40 o 
   7   3  23      637.91      796.91     55.41 o 
   8   3  23     1594.79     1651.55     64.66 o 
   9   3  23       54.35       65.38     40.63 o 
  -8   4  23       72.93       56.63     30.56 o 
  -7   4  23     1470.07     1364.08     48.28 o 
  -6   4  23        3.82       14.61     27.32 o 
  -5   4  23     2192.36     2031.88     59.99 o 
  -4   4  23     1273.26     1291.83     46.43 o 
  -3   4  23      470.58      527.49     60.56 o 
  -2   4  23     1461.03     1533.00     59.75 o 
  -1   4  23      664.25      682.50     45.26 o 
   0   4  23     1565.99     1488.78     59.42 o 
   1   4  23        7.61        3.35     13.80 o 
   2   4  23      438.30      486.77     37.14 o 
   3   4  23      491.18      558.53     36.13 o 
   4   4  23      966.74     1019.43     49.37 o 
   5   4  23      380.64      389.91     30.81 o 
   6   4  23      489.05      449.03     41.50 o 
   7   4  23     1284.96     1344.96     67.09 o 
   8   4  23        3.60       14.59     36.98 o 
  -8   5  23      676.47      609.74     48.91 o 
  -7   5  23      210.27      238.26     39.57 o 
  -6   5  23     1037.62     1109.36     84.67 o 
  -5   5  23       54.87      118.49     29.44 o 
  -4   5  23     2763.81     2850.85     78.64 o 
  -3   5  23      567.87      781.89    143.38 o 
  -2   5  23     2400.13     2352.93     96.46 o 
  -1   5  23     3015.97     3060.69     80.90 o 
   0   5  23       84.36      101.45     26.62 o 
   1   5  23     2116.89     2101.72    127.90 o 
   2   5  23        9.90       54.21     19.80 o 
   3   5  23     2333.53     2496.16     74.57 o 
   4   5  23     2177.75     2018.57     60.09 o 
   5   5  23      572.48      587.68     48.54 o 
   6   5  23     2006.42     2054.62     59.87 o 
   7   5  23        0.05       61.91     29.91 o 
   8   5  23     1418.65     1459.21     72.11 o 
  -7   6  23      873.91      918.66     59.91 o 
  -6   6  23       44.85       76.74     27.85 o 
  -5   6  23     1713.49     1583.82     68.50 o 
  -4   6  23       20.73       -6.21     44.13 o 
  -3   6  23     2038.99     2043.65     80.36 o 
  -2   6  23      721.09      654.59     73.81 o 
  -1   6  23      979.91     1022.81     63.85 o 
   0   6  23     2705.27     2706.34     62.22 o 
   1   6  23        0.57       42.72     52.35 o 
   2   6  23     2451.73     2365.76    147.06 o 
   3   6  23      102.12      160.71     38.63 o 
   4   6  23     1070.69     1194.37     46.66 o 
   5   6  23     1804.68     1747.76     75.25 o 
   6   6  23      108.95       58.76     35.99 o 
   7   6  23     2079.45     2156.27     76.98 o 
  -6   7  23     1260.35     1289.17    233.03 o 
  -5   7  23     1163.71     1069.32     70.64 o 
  -4   7  23      203.57      163.20     66.49 o 
  -3   7  23     1020.07     1156.72     70.72 o 
  -2   7  23       55.65        4.90     60.02 o 
  -1   7  23      983.24     1087.66     70.81 o 
   0   7  23      111.70      113.93     29.96 o 
   1   7  23      424.50      447.99     40.38 o 
   2   7  23       11.66       89.40     50.47 o 
   3   7  23     1012.38     1021.33     71.64 o 
   4   7  23      145.34       72.41     33.50 o 
   5   7  23      625.29      666.62     41.63 o 
  -4   8  23     1011.02     1081.96     74.98 o 
  -3   8  23        2.60      -48.25     48.25 o 
  -2   8  23      618.96      561.42     53.76 o 
  -1   8  23       20.95      -44.54     44.54 o 
   0   8  23      446.78      567.59    249.62 o 
   1   8  23       66.05      101.34     43.74 o 
   2   8  23      336.00      121.46    113.24 o 
   3   8  23       10.01       25.80     33.76 o 
  -9   0  24     2405.33     2745.19    178.90 o 
  -8   0  24     1901.71     2295.30    155.54 o 
  -7   0  24      579.27      866.30    102.23 o 
  -6   0  24     2106.25     2048.54    134.84 o 
  -5   0  24       67.02      105.75     64.78 o 
  -4   0  24     2760.09     3258.98    279.36 o 
  -3   0  24     2536.47     3188.92    170.09 o 
  -2   0  24     1127.06     1018.00    146.95 o 
  -1   0  24     1507.41     1455.18    157.10 o 
   0   0  24        2.41      -23.85     52.88 o 
   1   0  24      348.13      314.14     58.66 o 
   2   0  24       80.67       55.15     39.17 o 
   3   0  24      642.97      660.57     85.39 o 
   4   0  24      103.65       33.82     30.27 o 
   5   0  24     1112.64     1071.62     59.43 o 
   6   0  24        9.06       13.32     59.01 o 
   7   0  24     1420.83     1351.00     74.93 o 
   8   0  24      371.76      420.55     65.84 o 
   9   0  24      585.04      538.83     77.97 o 
  -9   1  24      148.13      121.60     54.13 o 
  -8   1  24     1086.65     1303.41    128.23 o 
  -7   1  24     1604.04     1647.55    123.82 o 
  -6   1  24      339.91      403.62     85.93 o 
  -5   1  24     1551.07     1795.77     88.43 o 
  -4   1  24        2.90      -53.31     53.31 o 
  -3   1  24     1388.73     1236.30     92.26 o 
  -2   1  24      291.21      285.87     33.69 o 
  -1   1  24     2550.95     2369.77     75.76 o 
   0   1  24     1039.78      977.82     36.27 o 
   1   1  24      626.82      772.62     76.39 o 
   2   1  24     2162.53     2154.07     58.76 o 
   3   1  24      163.14      185.76     28.91 o 
   4   1  24      644.26      735.82     48.77 o 
   5   1  24      150.16      156.52     35.79 o 
   6   1  24      939.02      895.25     49.12 o 
   7   1  24      664.31      803.09     46.64 o 
   8   1  24      262.90      278.74     43.23 o 
   9   1  24      572.86      657.85     54.98 o 
  -9   2  24       77.33       71.83     62.57 o 
  -8   2  24      123.75      184.63     83.73 o 
  -7   2  24      205.78      274.07     70.06 o 
  -6   2  24      408.80      342.65     55.45 o 
  -5   2  24      473.72      440.03     75.69 o 
  -4   2  24     1206.30     1096.74     57.30 o 
  -3   2  24       62.27      112.04     18.89 o 
  -2   2  24     1718.96     1711.48     94.94 o 
  -1   2  24       76.69       81.14     21.45 o 
   0   2  24     3358.43     3306.71     61.33 o 
   1   2  24     2413.21     2310.20     56.88 o 
   2   2  24      299.63      231.96     45.79 o 
   3   2  24     3879.97     3883.49     69.74 o 
   4   2  24      330.02      334.47     34.81 o 
   5   2  24     1844.63     1748.36     57.10 o 
   6   2  24     1134.03     1220.30     78.00 o 
   7   2  24      582.51      676.21     96.17 o 
   8   2  24     1594.76     1565.62     65.18 o 
  -8   3  24      111.44       78.45     88.35 o 
  -6   3  24        6.11       11.35     29.66 o 
  -5   3  24      549.91      456.74     64.56 o 
  -4   3  24       16.86       34.80     35.74 o 
  -3   3  24      768.00      786.69     50.02 o 
  -2   3  24       76.17       84.94     20.38 o 
  -1   3  24      915.74      984.71     45.42 o 
   0   3  24      784.81      868.24     46.07 o 
   1   3  24      570.74      565.99     29.07 o 
   2   3  24     1107.38     1069.67     43.57 o 
   3   3  24       59.17       42.68     27.80 o 
   4   3  24     1590.20     1523.21     52.12 o 
   5   3  24      118.05       87.28     31.09 o 
   6   3  24      764.65      798.26     51.24 o 
   7   3  24      292.88      291.56     36.13 o 
   8   3  24      141.31      133.00     40.49 o 
  -7   4  24      126.29      151.43     38.25 o 
  -6   4  24     1100.16     1002.61     78.06 o 
  -5   4  24       16.25      -18.57     27.56 o 
  -4   4  24      276.53      278.62     27.26 o 
  -3   4  24      237.32      211.00     35.73 o 
  -2   4  24      172.58      172.89     30.72 o 
  -1   4  24     1193.97     1228.32     54.48 o 
   0   4  24       15.38       46.88     27.67 o 
   1   4  24       30.00       90.59     71.17 o 
   2   4  24       94.98      110.15     33.09 o 
   3   4  24        1.68       11.52     18.31 o 
   4   4  24      126.53      121.98     29.85 o 
   5   4  24       10.37        5.11     23.84 o 
   6   4  24        6.27       -2.78     30.74 o 
   7   4  24       33.68       65.75     31.43 o 
  -7   5  24      111.10       82.53     49.99 o 
  -6   5  24        0.71       63.57     60.99 o 
  -5   5  24       58.46       88.76     24.33 o 
  -4   5  24      213.29      193.95     32.98 o 
  -3   5  24       10.98       10.07     39.49 o 
  -2   5  24      105.69       82.48     30.65 o 
  -1   5  24       12.35      -20.86     25.56 o 
   0   5  24        1.38      -14.47     29.39 o 
   1   5  24       65.69       46.59     34.19 o 
   2   5  24        0.31      -21.67     41.36 o 
   3   5  24       88.75       69.61     21.79 o 
   4   5  24       17.05      -10.71     23.86 o 
   5   5  24      106.05       96.09     36.13 o 
   6   5  24        1.01       12.26     32.24 o 
   7   5  24       76.84       37.79     30.94 o 
  -6   6  24      341.64      266.47     32.29 o 
  -5   6  24       89.78       89.57     26.68 o 
  -4   6  24      209.67      227.79     63.75 o 
  -3   6  24      198.26      195.86     44.61 o 
  -2   6  24        0.58      -16.18     39.52 o 
  -1   6  24      100.45       61.56     55.96 o 
   0   6  24       79.04      142.99     33.84 o 
   1   6  24        0.36        5.45     35.30 o 
   2   6  24       19.10       12.67     46.89 o 
   3   6  24        0.45        7.64     44.62 o 
   4   6  24       61.73       60.66     37.37 o 
   5   6  24       19.07      -21.04     34.97 o 
   6   6  24      110.97       89.68     35.64 o 
  -4   7  24      171.87       59.61     53.31 o 
  -3   7  24      231.92      142.70     57.17 o 
  -2   7  24      162.21      178.11     48.72 o 
  -1   7  24       69.00      179.10     49.26 o 
   0   7  24       97.20      121.69     30.60 o 
   1   7  24       37.88       14.91     26.68 o 
   2   7  24      234.02      229.38     55.61 o 
   3   7  24        0.58       60.35     42.37 o 
   4   7  24       42.69       76.14     37.04 o 
  -8   1  25       43.19      109.28     71.83 o 
  -7   1  25      113.90      149.92     53.55 o 
  -6   1  25       48.92       50.23     63.01 o 
  -5   1  25       27.35      -70.12    120.74 o 
  -4   1  25       31.42       66.65     45.73 o 
  -3   1  25      149.03      122.94     57.66 o 
  -2   1  25        7.94       34.93     22.66 o 
  -1   1  25      407.04      447.65     49.30 o 
   0   1  25     1253.21     1297.66     48.71 o 
   1   1  25      123.60       74.85     27.58 o 
   2   1  25     1174.04     1113.62     50.80 o 
   3   1  25      318.99      335.54     30.28 o 
   4   1  25      292.50      293.15     30.61 o 
   5   1  25      279.76      243.65     34.39 o 
   6   1  25       75.02       54.24     30.46 o 
   7   1  25      431.60      312.31     42.34 o 
   8   1  25      240.62      184.01     37.18 o 
  -8   2  25       58.52        3.53     55.52 o 
  -7   2  25       81.55       -2.64     64.78 o 
  -6   2  25       16.62      -59.93     59.93 o 
  -5   2  25      350.11      400.75     58.32 o 
  -4   2  25       98.88       32.89     54.12 o 
  -3   2  25      374.26      383.79     30.01 o 
  -2   2  25       93.56      106.04     22.75 o 
  -1   2  25     1043.78     1116.71     64.68 o 
   0   2  25       62.71       88.66     39.17 o 
   1   2  25      659.95      576.77    173.97 o 
   2   2  25       99.14       98.09     35.61 o 
   3   2  25      654.28      659.63     63.94 o 
   4   2  25      586.41      635.07     56.15 o 
   5   2  25      177.71      147.27     29.92 o 
   6   2  25      664.89      694.87     51.17 o 
   7   2  25        7.55       61.41     30.13 o 
  -7   3  25      817.86      750.24     72.33 o 
  -5   3  25      781.94      856.16     71.45 o 
  -4   3  25     2259.02     2123.27    132.99 o 
  -3   3  25       23.63        5.27     25.13 o 
  -2   3  25     1233.85     1178.90     37.77 o 
  -1   3  25      527.01      639.29     45.68 o 
   0   3  25      493.25      551.27     63.66 o 
   1   3  25      296.17      205.16     87.69 o 
   2   3  25        2.69       43.68     22.52 o 
   3   3  25      306.95      290.76     35.51 o 
   4   3  25        1.11       31.96     21.98 o 
   5   3  25      235.36      256.21     38.14 o 
   6   3  25       36.83       12.67     32.74 o 
   7   3  25      435.07      559.47     55.12 o 
  -7   4  25      156.12       91.65     87.25 o 
  -6   4  25      755.82      780.38     81.08 o 
  -5   4  25      946.60      958.07     70.41 o 
  -4   4  25      155.08       84.31     31.48 o 
  -3   4  25     1588.25     1487.52     80.08 o 
  -2   4  25       17.28       63.97     30.22 o 
  -1   4  25     2032.32     2093.08     61.66 o 
   0   4  25      403.35      405.48     36.94 o 
   1   4  25      228.15      189.76     38.89 o 
   2   4  25     1064.45     1145.25     95.54 o 
   3   4  25      111.60      104.55     42.61 o 
   4   4  25     1470.33     1477.64     52.69 o 
   5   4  25        0.32       17.64     26.46 o 
   6   4  25      590.57      692.69     52.68 o 
  -6   5  25       71.58       37.13     32.36 o 
  -5   5  25      241.07      173.79     30.18 o 
  -4   5  25      274.81      223.14     49.85 o 
  -3   5  25      237.07      258.29     43.06 o 
  -2   5  25      776.42      872.99     59.31 o 
  -1   5  25      337.83      248.20     33.82 o 
   0   5  25     2283.10     2183.24    111.20 o 
   1   5  25      413.95      458.71     59.78 o 
   2   5  25     1286.24     1365.36    122.72 o 
   3   5  25     1611.66     1505.49    164.14 o 
   4   5  25      472.65      290.05     57.80 o 
   5   5  25     3086.24     2849.05     81.77 o 
  -4   6  25      372.94      313.35     40.50 o 
  -3   6  25      445.88      459.94     95.73 o 
  -2   6  25      223.81      171.48     46.04 o 
  -1   6  25     1495.47     1643.90    127.70 o 
   0   6  25      278.64      212.78     51.73 o 
   1   6  25      733.45      790.17     68.78 o 
   2   6  25      171.02      255.37     63.62 o 
   3   6  25      724.04      782.97     67.19 o 
   4   6  25     1691.88     1848.54    154.03 o 
  -2   7  25      905.42     1108.65     93.85 o 
  -1   7  25      279.96      144.13     47.49 o 
   0   7  25      367.62      365.91     57.31 o 
   1   7  25      604.35      644.70     74.17 o 
  -6   0  26      184.07      173.61     80.20 o 
  -5   0  26     2407.01     2323.06    268.36 o 
  -4   0  26     1630.99     1957.77    150.69 o 
  -3   0  26     1226.38     1180.47    122.50 o 
  -2   0  26     3378.08     4018.21    204.02 o 
  -1   0  26       14.19       51.55     65.22 o 
   0   0  26     2598.40     2634.15    156.86 o 
   1   0  26      961.21     1006.86    121.62 o 
   2   0  26      468.86      513.56    130.87 o 
   3   0  26      774.86      761.52     84.57 o 
   4   0  26      235.81      207.44     65.37 o 
   5   0  26      736.60      818.29     69.38 o 
   6   0  26      363.75      394.62     51.61 o 
   7   0  26      578.78      560.01     61.39 o 
  -7   1  26       20.41       26.88     65.66 o 
  -6   1  26     1490.92     1693.07     98.34 o 
  -5   1  26      102.85      137.34     64.45 o 
  -4   1  26     1491.07     1461.03    112.14 o 
  -3   1  26     1454.47     1153.16    116.33 o 
  -2   1  26      245.55      253.58     46.10 o 
  -1   1  26     1239.88     1163.27     59.80 o 
   0   1  26       77.30       29.53     70.06 o 
   1   1  26     1105.21     1292.00     90.18 o 
   2   1  26       98.40      143.03     41.36 o 
   3   1  26     1016.78     1050.41     44.04 o 
   4   1  26     1188.87     1211.65     46.35 o 
   5   1  26      302.06      260.75     35.71 o 
   6   1  26      919.91      926.73     51.84 o 
   7   1  26      177.27      110.52     43.32 o 
  -7   2  26      352.30      370.14     81.08 o 
  -6   2  26       82.16      226.93     89.46 o 
  -5   2  26      109.77      201.16     53.78 o 
  -4   2  26        1.47       22.18     42.34 o 
  -2   2  26      261.50      241.09     30.16 o 
  -1   2  26      408.57      438.76     38.67 o 
   0   2  26      623.26      305.70    256.02 o 
   1   2  26      210.54      199.17     63.45 o 
   2   2  26     1995.76     1979.40     62.55 o 
   3   2  26      276.65      197.47     27.20 o 
   4   2  26     1235.81     1280.80     54.76 o 
   5   2  26      907.06      964.98     88.98 o 
   6   2  26      334.15      251.73     36.25 o 
  -6   3  26      355.59      334.02     61.04 o 
  -5   3  26      102.84      158.99     70.30 o 
  -4   3  26      171.91       52.90     45.70 o 
  -3   3  26       62.08      106.10     31.17 o 
  -2   3  26      216.61      142.88     43.00 o 
  -1   3  26      760.88      678.70     61.56 o 
   0   3  26        0.96       27.34     37.89 o 
   1   3  26      817.09      936.22     85.05 o 
   2   3  26       11.58       58.88     37.51 o 
   3   3  26      724.72      688.79     82.96 o 
   4   3  26       95.29       76.59     31.01 o 
   5   3  26      579.49      583.35     55.79 o 
   6   3  26      628.84      629.92     43.57 o 
  -5   4  26      641.16      834.20     69.79 o 
  -4   4  26      387.87      377.82     38.53 o 
  -3   4  26        3.46       35.65     27.26 o 
  -2   4  26      664.20      750.86     60.75 o 
  -1   4  26      180.30      181.02     32.86 o 
   0   4  26      664.05      771.21     44.74 o 
   1   4  26      290.83      345.41     46.09 o 
   2   4  26       27.43       39.84     41.84 o 
   3   4  26      133.52      137.72     63.98 o 
   4   4  26       86.52      113.15     31.46 o 
   5   4  26        0.16      -11.02     28.06 o 
  -4   5  26       13.88       47.35     35.68 o 
  -3   5  26      149.58      100.72     34.09 o 
  -2   5  26        1.96      -45.70     45.70 o 
  -1   5  26      267.79      224.46     37.13 o 
   0   5  26        8.94       63.34     47.90 o 
   1   5  26        3.61       10.91     33.76 o 
   2   5  26      303.26      242.36     86.49 o 
   3   5  26        1.14       -4.54     34.85 o 
   4   5  26       32.92       44.63     50.57 o 
  -2   6  26      118.01       91.45     46.02 o 
  -1   6  26       10.03      106.68     47.14 o 
   0   6  26       96.77       92.11     35.51 o 
   1   6  26       23.51      -17.34     66.33 o 
  -5   1  27       41.88       77.14     74.03 o 
  -4   1  27        1.36      -40.12     57.17 o 
  -3   1  27       63.18       27.45    138.58 o 
  -2   1  27       48.13       54.26     39.65 o 
   0   1  27       74.31       81.21     23.95 o 
   1   1  27      363.58      233.98     58.61 o 
   2   1  27      105.73      120.90     34.77 o 
   3   1  27       47.27       59.99     41.72 o 
   4   1  27      177.84      150.65     31.59 o 
   5   1  27        1.87      -32.46     32.46 o 
  -5   2  27        0.21      -42.77     62.43 o 
  -4   2  27      443.70      530.16     66.76 o 
  -3   2  27       12.49      -23.80     69.18 o 
  -2   2  27      129.64       60.81     74.03 o 
  -1   2  27      141.54      129.28     62.57 o 
   0   2  27      144.74      140.92     30.09 o 
   1   2  27      313.04      401.71     74.43 o 
   2   2  27       34.44       43.93     37.18 o 
   3   2  27      267.28      192.10     35.72 o 
   4   2  27       12.45       54.90     58.45 o 
   5   2  27      341.24      300.83     45.39 o 
  -4   3  27        2.13      -73.29     73.29 o 
  -3   3  27     1207.44     1373.92    113.68 o 
  -2   3  27      344.93      326.55     34.07 o 
  -1   3  27      834.61      876.02     62.46 o 
   0   3  27     1951.17     1783.33    107.30 o 
   1   3  27       37.39       56.45     36.77 o 
   2   3  27      509.27      616.76     74.17 o 
   3   3  27      418.33      302.21     81.24 o 
   4   3  27      231.07      280.92     58.50 o 
  -3   4  27      182.84       71.32     29.71 o 
  -2   4  27      939.21      918.02     50.99 o 
  -1   4  27      499.03      383.00     45.15 o 
   0   4  27      490.62      568.95     63.25 o 
   1   4  27     1021.80     1104.78    130.65 o 
   2   4  27       47.44      118.41    222.52 o 
   3   4  27     1163.20      961.30     68.19 o 
  -1   5  27      764.35      696.21     69.62 o 
   0   5  27      212.74      286.20    141.41 o 
  -4   0  28      891.55      656.55    116.33 o 
  -3   0  28     2778.34     2917.04    306.25 o 
  -2   0  28       16.17       26.88     77.56 o 
   1   0  28      722.37      765.83    108.84 o 
   2   0  28     1332.73     1195.90    130.43 o 
   3   0  28       61.12       44.76     70.28 o 
  -3   1  28       29.23       95.62     82.40 o 
   1   1  28      313.68      324.45     63.07 o 
   2   1  28      284.71      112.77     57.97 o 
   3   1  28      956.87      965.02     83.93 o 
  -3   2  28      110.85      161.20     86.15 o 
   0   2  28       21.69       70.95     66.98 o 
   1   2  28      275.79      316.79     93.63 o 
   2   2  28       47.72        5.19     49.06 o 
  -1   3  28      149.32       81.81     27.37 o 
   0   3  28      246.66      235.64     38.98 o 
   1   3  28       59.49       77.91     54.93 o 
                                                 
